# Supplementary material for: Comparison of miRNA quantitation by Nanostring in serum and plasma samples
Source: PLoS One. 2017 Dec 6;12(12):e0189165. doi: 10.1371/journal.pone.0189165 (PMC5718466; doi:10.1371/journal.pone.0189165)
Supplement: S1 Dataset — (TXT) [file pone.0189165.s001.txt]

	HBC-41	HBC-041*	HBC-059	HBC-059*	HBC-092	HBC-092*	HBC-094	HBC-094*	HBC-100	HBC-100*	HBC-244	HBC-244*	HBC-323	HBC-323*	HBC-336	HBC-336*	HBC-375	HBC-375*	HBC-419	HBC-419*	HBC-429	HBC-429*	HBC-435	HBC-435*	HBC-510	HBC-510*	HBC-514	HBC-514*	HBC-089	HBC-089*	HBC-102	HBC-102*	HBC-107	HBC-107*	HBC-195	HBC-195*	HBC-221	HBC-221*	HBC-322	HBC-322*	HBC-334	HBC-334*	HBC-355	HBC-355*	HBC-046	HBC-046*	HBC-335	HBC-335*	HBC-138
miRNA	1	148	1	54	1	34	1	5	1	103	1	116	1	1	1	28	1	1	1	20	1	91	1	20	1	1	1	1	1	211	1	63	1	61	1	41	1	27	1	1	1	1	1	37	1	123	1	1	1
hsa-let-7a-5p	37	96	73	67	40	55	26	31	6	90	22	145	11	106	46	64	11	41	21	68	11	88	36	35	110	58	20	21	15	156	63	85	26	41	40	61	11	126	447	103	19	74	36	106	33	118	16	82	2
hsa-let-7b-5p	18	12	12	9	16	18	20	12	1	24	12	21	10	34	12	16	7	20	9	21	6	11	10	14	20	11	6	10	10	24	13	16	13	16	11	19	2	30	40	35	17	43	11	14	9	10	8	47	6
hsa-let-7c-5p	18	46	18	15	19	17	19	14	11	30	21	36	12	22	17	24	12	9	15	16	19	18	17	8	31	16	13	9	15	62	19	15	8	13	16	22	6	22	34	32	12	21	23	22	12	47	14	16	10
hsa-let-7d-5p	17	18	6	21	18	11	15	7	6	20	7	11	11	17	7	15	7	14	10	10	6	7	12	7	19	11	12	6	6	29	13	24	11	13	17	18	8	8	15	24	14	27	9	17	12	16	8	26	3
hsa-let-7e-5p	13	8	7	5	12	7	22	5	4	29	11	20	6	20	13	12	4	4	16	14	4	8	4	7	23	7	6	3	13	34	9	9	9	11	11	11	8	20	14	17	16	24	17	3	12	14	8	21	9
hsa-let-7f-5p	15	15	22	23	17	11	17	5	5	29	9	39	10	44	16	26	7	17	13	16	10	24	5	6	38	14	14	16	17	39	25	15	9	9	18	13	2	16	67	64	17	54	17	24	13	29	7	59	11
hsa-let-7g-5p	16	11	13	12	17	16	21	11	4	29	10	25	16	20	11	17	6	11	21	15	13	9	8	7	36	8	8	10	7	23	10	13	10	10	9	13	4	13	31	36	11	20	6	17	16	16	11	24	10
hsa-let-7i-5p	15	10	9	5	8	3	9	3	7	8	7	3	6	15	11	9	5	7	9	3	6	3	12	2	25	4	7	5	11	9	12	10	8	6	17	15	13	13	12	14	16	9	12	8	8	5	9	18	9
hsa-miR-1-3p	14	5	8	6	13	6	15	2	3	19	10	5	3	27	8	13	8	7	12	6	4	7	7	1	16	4	7	4	11	16	7	10	9	8	9	2	5	15	10	16	20	26	16	7	13	7	6	18	7
hsa-miR-1-5p	14	11	10	9	13	11	15	11	3	20	9	4	10	9	10	5	3	4	11	7	15	5	7	4	10	2	8	4	7	18	12	21	16	19	8	7	11	11	9	22	12	16	21	6	13	15	14	14	10
hsa-miR-100-5p	14	8	8	6	5	2	9	4	3	11	9	5	5	14	3	7	2	9	8	6	4	4	7	3	16	4	3	4	3	9	18	9	8	7	5	6	6	9	12	26	6	12	13	2	6	3	6	9	2
hsa-miR-101-3p	13	1	9	5	8	11	20	4	2	8	7	3	5	10	5	6	5	6	8	5	8	3	4	2	17	4	6	5	7	7	16	8	6	6	12	5	8	7	17	12	14	13	11	7	17	2	8	16	9
hsa-miR-103a-3p	23	6	8	10	21	9	21	6	8	21	11	5	16	32	2	14	5	6	18	13	10	7	14	4	25	3	15	7	10	19	8	16	8	5	14	15	4	8	13	28	13	24	9	14	13	13	12	29	8
hsa-miR-105-5p	3	13	9	13	3	17	7	6	1	29	6	15	2	27	10	22	5	5	6	5	4	24	5	6	21	10	4	6	13	42	15	17	8	11	24	33	9	23	50	24	11	20	13	22	8	17	13	14	6
hsa-miR-106a-5p+hsa-miR-17-5p	19	13	6	8	19	12	18	11	9	30	15	17	13	76	17	30	10	11	19	11	8	11	10	8	26	10	10	3	16	25	20	16	8	11	22	19	7	17	46	70	18	78	15	19	16	12	11	80	8
hsa-miR-106b-5p	34	29	31	31	39	51	56	17	15	104	30	42	39	98	21	31	18	24	37	29	39	36	32	15	37	11	27	12	36	82	42	60	42	58	42	33	26	50	41	82	27	94	29	26	29	51	34	99	22
hsa-miR-107	17	9	11	10	26	6	19	8	7	22	26	15	23	51	14	16	10	9	17	11	14	5	17	3	31	11	22	8	13	16	13	15	18	11	15	8	8	14	10	51	17	42	15	11	19	5	19	55	6
hsa-miR-10a-5p	22	7	18	8	27	6	34	6	8	12	19	9	18	41	19	16	12	5	26	9	12	6	10	5	30	3	24	7	14	10	16	6	10	7	11	12	7	8	19	49	19	48	16	10	19	5	23	38	9
hsa-miR-10b-5p	17	7	7	8	14	4	11	4	6	14	8	3	13	15	11	5	8	8	18	6	10	1	12	3	29	5	14	6	4	15	9	11	9	9	9	3	7	13	7	18	9	8	9	5	17	2	6	20	2
hsa-miR-1178-3p	30	8	18	13	17	11	24	6	12	19	16	17	11	20	24	7	10	8	20	22	5	3	27	9	20	13	9	7	6	20	25	12	10	14	11	9	6	19	29	30	12	33	16	17	26	12	5	29	3
hsa-miR-1180-3p	22	35	18	54	43	63	41	40	10	155	12	20	23	39	21	19	9	36	28	30	32	11	25	10	41	16	22	10	31	96	28	96	42	71	22	42	19	84	35	39	26	63	17	21	23	45	34	51	23
hsa-miR-1183	13	11	3	6	11	9	12	8	5	17	7	3	9	14	8	4	4	6	9	4	7	3	9	7	16	1	12	4	11	15	9	14	10	9	8	9	3	15	4	16	13	15	4	6	15	2	5	20	2
hsa-miR-1185-1-3p	21	10	21	9	26	15	27	12	5	31	23	22	18	108	12	32	14	15	40	31	10	16	10	17	25	15	20	15	13	22	22	20	7	10	23	29	10	25	24	105	35	89	17	14	13	11	12	106	4
hsa-miR-1185-2-3p	17	9	9	9	17	9	26	3	10	29	14	8	14	54	13	21	12	9	20	12	8	6	13	17	26	12	8	8	10	12	17	11	14	10	16	13	8	11	20	64	27	69	11	9	15	2	10	70	14
hsa-miR-1185-5p	9	10	6	9	13	10	15	3	5	18	11	10	9	24	5	9	9	9	16	4	9	2	15	8	8	6	9	4	7	12	22	12	8	7	13	8	4	12	13	24	13	21	12	10	4	8	4	16	5
hsa-miR-1193	40	6	24	8	23	14	39	9	9	20	16	15	17	77	11	19	11	11	26	15	18	7	16	12	51	10	22	7	23	23	16	15	18	13	13	14	14	7	15	67	22	59	19	16	16	13	15	56	12
hsa-miR-1197	14	16	9	10	17	15	17	13	5	29	16	18	8	87	3	18	8	15	13	21	9	6	2	9	16	11	10	19	16	17	19	15	8	12	12	16	10	18	29	89	18	68	23	13	14	12	8	84	15
hsa-miR-1200	5	8	9	5	11	7	8	6	2	10	7	2	1	13	4	4	2	4	9	4	5	2	12	2	14	6	5	8	2	11	10	10	6	8	6	6	4	9	8	10	9	10	8	4	3	8	6	16	10
hsa-miR-1202	16	10	13	6	6	14	21	7	6	20	11	8	7	23	16	11	5	8	12	11	11	4	7	3	18	6	8	11	2	21	11	18	4	11	5	10	8	17	8	28	7	23	9	6	9	10	8	20	5
hsa-miR-1203	13	6	6	4	8	4	18	7	4	24	7	7	9	16	12	6	8	6	12	9	10	4	7	1	23	7	7	10	8	8	10	13	11	10	11	8	7	8	13	17	14	26	14	3	5	6	12	16	4
hsa-miR-1204	11	8	4	14	8	15	16	7	4	27	5	8	5	40	6	10	3	7	13	8	10	3	6	4	19	8	5	13	2	23	8	11	9	6	9	12	2	16	5	26	9	26	7	10	13	12	1	25	9
hsa-miR-1205	24	7	6	11	13	13	19	6	7	25	13	11	11	28	13	11	8	10	15	7	11	3	4	6	14	9	11	3	7	16	14	22	10	14	11	12	3	11	7	31	22	19	13	6	9	5	9	23	3
hsa-miR-1206	186	161	112	115	250	82	1	32	1	119	138	186	1	36	59	79	1	81	114	99	11	66	104	62	161	86	40	26	1	168	152	163	21	148	1	70	6	132	1	1	357	1	144	99	236	110	1	24	1
hsa-miR-122-5p	4	6	4	7	10	15	10	3	4	17	11	17	10	68	8	15	2	5	19	11	11	14	3	8	16	10	7	8	14	21	10	15	4	10	11	8	2	18	10	63	10	62	7	11	6	10	12	62	9
hsa-miR-1224-3p	9	6	4	11	11	18	17	9	3	19	3	5	9	22	3	10	8	10	8	12	4	6	8	8	10	4	6	13	8	26	13	15	12	8	8	13	2	11	5	23	8	21	10	15	7	10	6	28	4
hsa-miR-1224-5p	13	7	9	4	9	8	9	4	1	10	4	11	7	23	7	5	8	8	7	6	14	5	6	9	13	11	9	5	5	16	9	11	12	9	11	13	6	13	7	18	14	24	10	10	15	8	4	15	4
hsa-miR-1226-3p	18	18	11	18	17	20	15	10	12	25	25	24	19	107	16	34	11	16	20	22	12	14	8	6	24	11	15	7	14	29	28	20	16	16	23	13	5	25	22	106	21	133	19	20	20	14	10	110	12
hsa-miR-1228-3p	9	9	7	9	7	6	12	5	3	13	6	6	8	18	7	12	3	2	4	11	9	5	4	8	11	5	4	7	6	14	10	11	6	5	10	7	6	14	17	26	17	15	5	6	8	4	8	31	4
hsa-miR-1233-3p	16	9	13	11	18	11	20	9	4	16	9	11	6	32	6	14	6	14	26	24	19	6	14	11	25	8	19	7	12	14	4	7	10	9	8	9	5	15	8	37	9	21	13	10	20	8	8	25	3
hsa-miR-1234-3p	17	9	10	2	9	5	18	1	6	6	16	4	14	7	10	1	8	1	13	7	15	1	12	4	30	3	9	5	8	8	14	3	17	10	11	5	10	6	5	12	13	7	15	5	12	10	13	9	12
hsa-miR-1236-3p	12	6	6	6	5	5	20	4	2	9	8	12	9	23	6	7	4	5	7	8	9	9	5	3	13	5	9	4	10	11	10	15	6	7	7	11	4	7	16	19	6	20	13	2	6	11	9	14	7
hsa-miR-124-3p	12	7	8	12	8	9	20	1	2	15	15	4	7	17	14	8	3	4	20	9	12	5	10	6	22	5	12	6	8	16	14	13	14	14	7	5	5	13	15	15	18	21	10	5	14	9	7	19	2
hsa-miR-1244	15	9	8	7	12	16	19	4	6	21	14	19	5	68	9	17	5	6	7	11	7	11	9	5	14	11	13	9	20	18	22	15	11	10	22	14	8	12	16	78	23	70	15	10	11	8	11	67	11
hsa-miR-1245a	13	6	5	3	5	8	16	5	4	16	6	3	7	15	5	9	5	4	7	4	6	5	7	3	11	3	9	3	6	12	15	12	7	5	8	7	2	7	12	11	8	13	7	3	14	3	3	19	6
hsa-miR-1245b-3p	24	14	6	10	15	6	18	11	10	16	11	10	11	21	16	18	10	12	13	17	17	2	12	6	24	3	7	3	9	18	19	14	10	14	14	5	5	10	16	17	12	29	10	8	17	8	8	27	4
hsa-miR-1245b-5p	1	15	1	1	1	24	1	1	1	38	1	41	1	33	1	31	1	4	1	1	1	6	666	1	1	1	1	1	1	59	1	73	1	38	1	6	1	60	1	1	1	1	1	1	1	1	1	1	1
hsa-miR-1246	9	7	4	4	9	3	8	3	1	11	7	1	3	11	4	6	1	4	8	4	3	4	4	2	13	2	5	2	3	4	10	8	4	4	6	6	3	5	10	8	6	13	11	2	6	4	3	16	5
hsa-miR-1247-5p	21	6	6	12	6	9	18	5	10	12	7	8	14	17	9	12	4	8	12	14	7	7	12	3	31	4	8	3	3	19	14	12	8	7	14	5	4	10	22	36	12	38	19	7	11	8	7	32	6
hsa-miR-1248	13	5	11	1	7	9	18	5	10	15	14	11	14	32	13	7	9	8	16	12	11	5	10	4	14	6	12	8	11	19	13	7	9	3	16	5	4	3	13	41	15	33	16	4	15	2	9	30	2
hsa-miR-1249-3p	10	7	4	7	4	10	15	3	3	7	4	12	7	16	5	5	6	4	9	5	8	4	3	7	6	3	6	5	13	7	16	5	12	9	12	7	9	7	20	11	20	15	13	4	12	5	4	18	12
hsa-miR-1249-5p	8	6	5	3	5	10	7	3	4	9	2	3	4	10	4	11	2	5	5	9	4	1	2	1	14	4	5	4	8	8	10	8	7	11	7	9	2	9	4	7	9	14	4	3	4	4	1	15	2
hsa-miR-1250-5p	17	3	6	4	6	11	18	6	2	17	8	9	6	17	10	5	4	6	8	5	10	4	7	6	14	4	6	2	15	15	12	9	6	10	15	6	5	6	8	19	8	16	9	5	13	8	11	19	7
hsa-miR-1252-5p	1	1	1	1	1	13	1	1	1	31	1	1	1	61	1	61	1	2	1	1	1	1	1	1	1	1	1	1	1	15	1	82	1	52	1	1	1	1	1	1	1	1	1	1	1	1	1	1	1
hsa-miR-1253	12	5	9	5	11	11	25	5	7	14	10	1	18	15	5	4	8	4	13	7	14	5	5	3	25	6	6	3	8	13	10	7	13	10	6	6	8	5	19	10	10	15	12	1	10	5	5	9	6
hsa-miR-1254	35	13	27	10	32	24	26	9	13	24	26	17	19	83	20	20	18	11	41	13	15	7	17	11	33	14	22	11	21	25	28	26	13	16	18	15	5	18	21	64	22	65	18	16	31	13	21	75	11
hsa-miR-1255a	23	12	9	14	19	18	20	7	3	12	9	10	10	25	19	9	3	11	18	10	7	6	10	11	20	7	10	2	10	14	15	22	5	10	7	16	9	12	11	22	13	21	21	10	13	13	7	22	9
hsa-miR-1255b-5p	41	15	13	13	19	29	33	8	11	43	20	19	13	62	21	35	6	18	20	11	17	7	25	7	26	14	17	16	11	34	25	31	11	35	11	12	9	28	16	38	18	38	15	25	26	13	20	34	5
hsa-miR-1257	25	9	8	6	12	10	23	9	8	20	14	9	8	22	14	12	6	7	20	12	14	11	14	6	28	3	17	3	7	19	8	12	5	9	10	11	4	10	10	20	15	28	13	7	20	9	17	34	5
hsa-miR-1258	13	11	6	10	13	11	15	10	7	19	5	9	11	27	7	9	8	6	10	7	6	4	12	10	15	3	3	3	6	23	16	18	6	10	12	8	1	12	11	23	6	29	10	5	8	11	14	29	6
hsa-miR-125a-3p	10	16	4	7	4	10	17	11	4	15	6	17	4	16	11	5	4	5	13	18	10	31	7	5	16	7	8	4	9	20	16	12	9	9	5	19	5	22	11	13	18	11	12	29	18	38	5	16	6
hsa-miR-125a-5p	27	19	16	19	19	18	43	11	4	29	17	22	14	40	14	29	10	14	20	21	19	10	15	10	16	16	13	8	6	26	23	30	16	28	12	27	7	18	21	38	21	36	33	22	33	18	16	40	10
hsa-miR-125b-5p	41	125	31	54	32	36	23	67	5	164	20	265	27	102	28	190	11	45	24	64	25	343	15	36	42	67	17	17	22	210	41	53	15	48	38	163	12	89	89	115	31	76	21	90	40	322	16	77	10
hsa-miR-126-3p	18	9	3	2	17	10	16	8	7	22	6	7	6	15	6	13	7	12	7	13	10	10	3	4	21	5	6	6	14	16	10	11	14	11	12	15	9	9	14	23	14	22	10	5	12	19	4	18	8
hsa-miR-1260a	8	20	5	4	3	8	15	10	4	23	6	15	15	16	8	23	8	6	7	13	5	14	6	7	20	6	4	3	5	16	8	21	15	11	12	14	13	16	7	12	15	18	14	9	8	11	10	11	7
hsa-miR-1260b	17	5	8	11	10	8	17	4	6	20	13	5	6	19	12	6	3	2	10	6	7	2	6	7	14	5	10	1	13	22	11	6	19	7	7	8	6	5	11	24	20	15	7	4	14	9	10	16	6
hsa-miR-1261	53	11	27	8	46	14	46	9	18	26	35	20	32	116	29	30	19	15	49	26	14	14	27	10	49	12	37	16	26	23	15	21	17	13	27	15	7	24	26	111	19	82	21	14	36	19	24	95	17
hsa-miR-1262	14	15	11	7	21	17	25	7	12	18	8	15	12	36	17	11	8	7	22	11	19	10	19	7	34	6	15	6	8	20	13	13	6	12	13	10	4	20	19	20	18	34	19	10	23	14	13	23	10
hsa-miR-1264	15	9	8	8	11	10	13	5	9	29	9	12	5	22	16	7	3	6	4	11	6	9	6	10	15	13	12	6	11	21	16	13	3	13	10	7	4	12	10	25	4	16	10	12	8	4	8	25	3
hsa-miR-1266-5p	16	4	21	7	14	13	15	8	2	12	7	10	3	25	13	10	4	9	11	7	14	5	7	4	30	6	12	3	12	14	13	20	5	10	18	7	5	13	12	29	9	26	11	5	24	14	6	20	3
hsa-miR-1268a	26	6	17	5	23	14	38	6	12	30	21	13	21	61	21	22	10	7	24	16	21	11	15	7	36	11	21	8	10	17	17	11	8	11	11	15	5	13	23	74	15	68	11	14	28	9	22	71	10
hsa-miR-1268b	15	12	7	14	9	24	25	10	6	22	13	9	10	25	8	18	5	12	12	15	11	7	9	8	15	7	9	7	4	20	2	20	13	12	12	13	6	16	9	31	12	32	9	17	9	18	10	27	7
hsa-miR-1269a	19	11	5	6	14	10	15	9	7	12	10	1	13	10	11	5	5	7	11	2	4	2	7	4	23	8	6	3	10	4	14	12	7	11	11	4	2	10	13	13	11	12	5	8	10	5	10	22	4
hsa-miR-1269b	15	13	5	10	15	10	13	8	12	18	14	7	13	21	11	10	11	11	14	10	11	5	17	4	29	8	17	3	15	18	15	17	15	14	15	10	5	12	14	22	14	36	9	16	16	8	8	26	8
hsa-miR-127-3p	16	8	10	8	13	14	13	4	3	25	10	5	8	16	12	7	7	6	19	11	14	5	10	3	28	3	18	9	7	14	11	14	14	10	13	9	5	3	16	20	11	25	7	6	23	13	14	16	8
hsa-miR-127-5p	25	9	6	8	26	5	39	8	12	17	11	12	20	17	12	11	9	7	21	8	9	1	18	6	34	3	21	3	5	15	19	8	9	6	5	10	7	6	9	17	19	18	8	5	19	3	14	10	3
hsa-miR-1270	7	2	7	10	9	10	16	3	3	27	10	3	15	5	3	4	4	4	10	3	21	6	6	3	16	7	2	1	12	12	12	14	17	7	27	4	8	6	17	11	21	7	8	2	11	5	13	12	15
hsa-miR-1271-3p	13	9	6	7	13	5	23	1	6	13	4	7	7	19	9	10	5	9	17	6	15	8	11	8	15	6	14	7	8	15	16	16	8	8	6	9	6	8	18	14	10	19	20	4	14	15	9	15	4
hsa-miR-1271-5p	20	12	9	6	12	11	14	7	4	10	10	16	11	46	11	12	7	11	21	6	3	10	12	9	26	5	10	5	11	12	22	13	8	14	23	11	8	15	24	62	17	46	18	10	12	5	11	64	7
hsa-miR-1272	17	9	5	10	9	9	19	7	5	16	11	6	4	17	5	5	5	5	13	6	6	1	6	3	17	3	8	4	14	14	9	8	6	3	9	6	5	8	8	19	10	9	4	4	12	9	8	21	5
hsa-miR-1273c	14	5	6	9	14	13	12	5	2	16	5	10	11	46	13	24	2	14	10	17	9	6	8	11	12	9	8	4	16	18	24	9	6	11	17	8	7	15	24	55	18	53	10	9	11	12	8	53	11
hsa-miR-1275	14	13	8	9	13	16	21	7	2	16	10	4	10	27	14	17	8	6	23	10	6	4	14	9	17	8	4	6	10	11	13	14	7	14	8	6	2	9	8	18	11	26	12	4	12	8	7	31	8
hsa-miR-1276	15	9	6	11	17	17	22	8	11	24	12	10	10	20	7	7	12	10	14	15	17	7	9	11	17	7	11	7	5	22	25	23	16	12	14	13	3	11	16	24	31	26	19	11	9	9	8	31	2
hsa-miR-1277-3p	22	4	12	17	24	11	18	8	5	17	10	7	20	53	15	14	8	11	17	12	17	7	11	8	18	8	16	10	18	29	21	12	14	6	24	14	5	14	14	55	22	59	11	5	20	8	16	53	6
hsa-miR-1278	13	12	13	3	5	14	20	6	7	20	12	6	10	24	10	13	5	12	9	11	6	7	2	4	16	4	5	6	9	18	15	14	13	14	8	15	6	9	9	23	8	32	13	4	12	5	7	28	13
hsa-miR-1279	27	36	16	24	22	37	21	15	4	32	31	16	9	44	28	19	10	25	17	24	14	16	29	24	35	18	14	17	11	50	17	37	15	29	19	26	2	27	17	32	14	26	29	15	38	29	15	36	3
hsa-miR-128-1-5p	15	11	6	8	7	16	14	7	3	24	7	11	10	20	7	8	7	5	12	9	10	9	8	7	25	6	7	4	7	18	16	11	16	16	4	16	5	9	10	21	3	16	11	7	17	13	11	23	4
hsa-miR-128-2-5p	1	1	1	1	1	53	1	1	1	53	1	3	1	4	1	5	1	1	1	1	1	1	1	6	1	1	1	1	1	117	1	111	1	76	1	22	1	16	1	1	1	1	1	1	1	6	1	1	1
hsa-miR-128-3p	18	10	14	10	22	14	24	5	1	19	9	10	12	67	8	21	7	7	17	10	11	10	16	11	22	15	14	6	19	18	16	12	20	20	20	11	5	19	22	74	19	84	17	8	15	15	5	52	10
hsa-miR-1281	1	40	1	144	1	137	1	1	1	332	1	205	1	1	1	1	1	83	1	1	1	1	1	1	1	1	1	1	1	69	1	467	1	450	1	14	1	128	1	1	1	1	1	91	1	111	1	1	1
hsa-miR-1283	21	9	19	9	27	18	24	3	12	25	18	14	16	37	17	12	15	10	26	15	17	7	17	12	36	16	26	9	21	15	20	18	7	8	19	9	11	13	16	24	16	33	19	6	14	6	18	36	5
hsa-miR-1285-3p	54	27	37	22	57	42	46	23	15	54	37	32	34	151	34	47	20	32	66	83	27	29	37	34	48	18	40	16	14	51	48	52	23	43	35	50	8	56	32	146	16	116	24	26	41	18	17	133	6
hsa-miR-1285-5p	12	12	9	13	14	18	25	13	6	34	12	16	11	59	10	21	10	15	17	23	15	7	8	9	22	10	7	7	17	24	19	21	25	21	13	12	3	21	22	66	20	83	21	11	12	15	13	61	13
hsa-miR-1286	8	6	4	10	8	6	18	4	6	13	10	11	4	13	7	17	5	7	5	7	4	3	5	4	20	4	6	8	8	8	12	13	9	7	10	8	7	9	11	18	9	15	12	8	7	5	6	24	7
hsa-miR-1287-3p	18	18	13	9	9	13	35	6	7	24	12	7	10	22	17	10	8	13	22	12	14	8	13	10	27	6	13	4	16	17	14	13	9	13	19	10	2	12	10	24	11	33	12	13	18	16	14	29	3
hsa-miR-1287-5p	6	5	4	3	10	17	12	6	4	15	6	9	9	23	4	8	2	7	10	11	10	5	7	2	31	3	12	3	7	14	13	11	5	11	10	11	4	9	16	10	8	17	10	7	7	8	7	20	6
hsa-miR-1288-3p	12	12	4	6	9	11	13	4	5	15	4	8	4	14	7	12	3	3	7	5	13	2	6	5	17	8	6	3	17	12	7	7	6	14	9	5	7	7	9	16	8	18	10	6	9	4	8	22	5
hsa-miR-1289	11	5	8	10	10	8	18	8	10	22	12	9	12	26	10	13	6	9	12	9	12	10	8	5	18	4	11	4	10	13	10	11	10	12	6	12	7	17	12	31	13	36	14	6	20	6	9	30	10
hsa-miR-129-2-3p	14	11	10	7	7	13	17	9	4	21	7	13	9	28	11	9	6	12	9	14	5	6	15	6	19	5	8	2	8	17	13	9	7	18	7	10	7	15	14	24	14	29	5	6	5	8	5	19	2
hsa-miR-129-5p	58	26	44	42	60	65	35	22	18	82	44	116	39	200	25	67	20	26	50	34	19	28	33	38	32	48	39	26	33	103	75	94	28	89	60	56	21	78	25	170	47	163	34	33	61	34	28	154	8
hsa-miR-1290	8	13	3	13	9	10	9	7	6	21	7	3	7	22	8	6	3	10	3	12	7	7	8	6	17	7	6	5	8	17	8	12	10	14	8	6	6	18	4	30	8	23	4	9	17	11	9	30	4
hsa-miR-1291	18	7	5	15	10	15	14	3	2	12	7	9	8	12	6	7	6	10	18	10	12	11	9	8	16	4	5	8	7	12	14	11	8	13	10	20	6	18	9	27	11	18	10	8	10	9	4	22	10
hsa-miR-1293	29	14	21	11	18	12	31	6	18	17	18	14	22	61	14	25	13	10	20	21	18	5	21	12	33	10	19	12	9	22	27	21	17	11	22	16	9	18	23	72	29	48	15	8	19	12	23	63	15
hsa-miR-1295a	40	12	23	11	28	4	29	5	16	29	25	20	16	89	14	30	17	14	41	14	12	8	18	16	41	10	24	9	17	22	32	12	13	21	17	13	11	24	14	112	19	88	26	10	22	8	26	83	12
hsa-miR-1296-3p	28	12	5	13	5	15	18	7	4	26	13	4	10	15	7	6	9	8	16	8	11	6	15	8	16	3	15	2	7	19	15	13	10	10	8	7	6	7	10	23	14	24	9	13	14	7	13	24	6
hsa-miR-1296-5p	40	10	6	10	25	16	20	3	16	22	11	8	12	23	16	16	8	8	21	8	20	6	16	7	30	4	25	7	13	35	25	16	13	23	12	10	11	12	15	22	28	22	19	10	19	3	24	23	10
hsa-miR-1297	13	11	11	10	13	13	19	9	4	27	12	8	12	33	4	13	6	14	26	10	19	7	9	7	23	11	17	6	12	19	6	13	13	13	11	12	9	8	20	26	14	35	16	7	9	11	11	34	6
hsa-miR-1298-5p	28	16	19	21	30	20	32	12	15	35	11	23	21	30	23	20	12	4	27	15	23	12	15	9	55	16	23	9	27	32	25	25	20	15	28	12	19	24	41	51	25	36	28	14	17	10	25	32	15
hsa-miR-1299	12	8	3	10	7	6	14	4	5	20	13	7	12	25	8	6	4	9	10	7	12	2	13	4	13	6	5	8	8	15	10	16	11	14	10	11	8	5	8	16	11	22	19	3	11	14	8	15	7
hsa-miR-1301-3p	20	10	12	16	11	17	24	9	7	25	19	12	16	82	10	26	12	13	19	12	13	13	9	11	22	12	9	8	29	15	17	19	17	8	21	9	7	7	17	74	22	69	17	10	15	10	7	76	11
hsa-miR-1302	20	8	16	2	13	13	26	4	7	11	14	7	9	16	9	12	10	9	20	12	16	5	12	8	24	6	11	6	14	12	13	11	6	7	9	4	8	11	6	18	9	17	12	7	14	7	15	15	4
hsa-miR-1303	17	5	6	7	5	12	13	3	6	13	12	5	8	15	11	12	7	10	20	3	7	2	8	4	31	1	12	5	13	16	12	9	9	9	16	10	7	10	13	13	15	18	11	6	4	5	6	17	7
hsa-miR-1304-3p	11	7	9	7	14	4	17	6	7	13	14	5	7	12	10	8	5	2	11	9	9	3	13	3	15	3	6	6	10	10	11	8	9	9	13	4	4	6	18	11	14	13	17	5	16	5	5	23	5
hsa-miR-1304-5p	30	18	14	15	22	19	33	11	14	16	22	12	25	89	18	49	17	8	37	23	20	11	20	6	33	10	22	10	20	24	19	17	25	21	17	21	14	16	27	86	28	95	25	12	33	15	17	93	7
hsa-miR-1305	17	9	9	6	13	15	39	8	11	21	14	13	10	20	22	8	6	10	22	10	15	3	16	7	39	8	15	5	8	23	16	12	10	11	5	8	8	11	10	34	17	20	18	9	18	6	11	27	5
hsa-miR-1306-3p	19	15	8	13	9	19	29	6	6	28	6	9	8	12	14	11	4	11	16	14	17	8	11	3	15	7	8	9	14	29	11	19	19	20	9	7	7	16	17	25	17	19	18	9	19	8	14	26	12
hsa-miR-1306-5p	16	8	8	15	13	18	20	6	6	18	8	17	11	24	11	13	8	13	19	18	12	10	8	7	33	5	10	6	3	21	14	12	12	17	12	8	4	12	12	29	7	27	15	7	19	9	9	21	6
hsa-miR-1307-3p	22	10	11	12	12	10	28	4	13	18	6	9	11	21	18	14	11	7	17	10	13	6	11	6	25	10	13	4	8	23	14	17	13	12	12	10	11	11	11	22	19	37	15	14	18	7	19	23	7
hsa-miR-1307-5p	39	39	22	19	20	6	19	13	5	31	8	55	9	30	22	80	6	18	21	42	15	58	12	5	39	16	21	6	12	43	17	16	9	12	24	41	6	35	162	32	10	25	7	52	23	95	12	26	11
hsa-miR-130a-3p	11	10	8	8	3	11	9	3	2	10	4	8	7	19	1	6	2	5	8	4	12	4	4	7	14	3	10	1	4	20	17	11	18	8	14	9	10	7	11	12	10	27	7	8	6	5	2	25	6
hsa-miR-130b-3p	17	14	12	7	10	17	17	4	4	23	19	8	14	71	15	26	11	16	20	15	13	9	5	11	20	8	8	6	25	14	20	16	13	8	16	15	5	19	13	62	18	50	6	8	14	13	13	60	6
hsa-miR-132-3p	24	20	13	13	20	21	21	13	9	19	21	24	12	24	22	12	9	18	18	12	26	7	13	11	28	19	11	9	10	30	27	28	12	19	15	14	5	14	23	29	26	36	32	15	19	8	13	30	11
hsa-miR-1322	22	16	14	13	25	8	43	5	10	26	17	18	29	84	15	32	9	18	35	18	21	6	20	7	36	15	15	11	15	18	18	18	18	17	21	17	8	26	25	88	12	80	20	14	23	9	13	79	10
hsa-miR-1323	22	7	17	8	27	8	28	5	9	16	14	8	23	48	15	21	11	10	16	19	18	8	13	11	34	6	21	9	25	23	13	22	8	18	16	19	5	15	24	64	16	70	12	7	23	8	12	68	8
hsa-miR-133a-3p	31	12	8	8	19	8	22	6	9	18	20	21	24	75	21	34	8	10	26	19	16	5	7	8	31	15	26	8	34	18	25	25	12	10	24	15	10	20	19	82	34	77	20	6	17	8	13	73	8
hsa-miR-133a-5p	9	5	4	8	4	8	3	5	1	13	10	8	6	12	9	7	2	4	3	5	5	4	4	5	5	3	5	3	13	10	9	13	7	5	8	7	2	12	8	10	8	17	7	7	7	10	2	19	4
hsa-miR-133b	39	10	6	8	30	22	29	10	12	19	16	18	18	85	16	25	11	13	21	26	13	14	15	9	35	13	22	11	18	17	14	15	10	14	15	14	10	29	26	89	25	79	16	13	11	6	11	78	8
hsa-miR-134-3p	18	11	8	11	4	11	23	10	3	9	6	7	10	15	12	10	6	7	11	12	9	5	7	3	18	6	2	9	5	17	8	19	4	9	10	7	5	10	6	23	7	23	8	6	14	6	11	26	3
hsa-miR-134-5p+hsa-miR-6728-5p	11	9	8	16	7	15	15	7	3	20	9	9	7	24	4	9	3	10	13	14	8	5	10	7	20	7	7	6	5	22	12	15	6	16	8	6	5	8	11	21	12	29	13	6	8	2	10	22	6
hsa-miR-135a-5p	10	6	9	7	13	6	14	2	6	11	4	8	10	18	9	6	3	7	9	6	11	8	9	5	15	3	11	6	6	16	15	8	4	9	8	3	8	7	8	18	7	17	7	5	10	7	3	13	4
hsa-miR-135b-5p	15	15	8	14	9	13	16	6	8	27	8	8	9	46	5	17	6	7	7	17	14	7	6	5	14	14	13	5	11	22	11	15	7	12	11	15	4	16	8	26	13	24	22	13	13	10	8	33	4
hsa-miR-136-5p	22	15	14	6	21	20	31	2	4	13	19	10	20	59	9	24	10	5	22	17	6	10	14	7	24	7	17	7	17	17	19	13	13	12	30	9	7	12	17	55	22	58	24	4	20	7	20	58	11
hsa-miR-137	19	7	13	13	15	24	29	12	10	20	10	13	9	17	7	9	10	5	17	14	13	7	14	5	27	5	13	4	11	25	17	18	6	11	6	20	5	9	5	18	13	21	15	11	10	6	16	22	2
hsa-miR-138-5p	15	13	3	13	15	6	25	5	6	28	13	10	6	22	7	7	7	9	20	9	10	6	11	6	12	3	5	5	6	15	13	14	8	17	7	11	7	13	9	22	14	22	5	6	13	10	11	27	5
hsa-miR-139-3p	9	9	5	7	4	6	10	3	4	13	7	3	3	11	4	7	3	10	11	4	3	3	10	2	9	3	4	4	12	22	9	16	1	8	11	5	5	10	13	12	5	17	13	6	4	6	5	19	1
hsa-miR-139-5p	17	15	7	6	14	18	18	5	4	19	8	14	12	24	8	12	7	13	13	12	13	9	13	5	22	6	12	7	9	19	13	13	16	9	21	8	5	11	14	13	11	24	12	7	16	4	8	28	4
hsa-miR-140-3p	20	6	4	17	8	11	20	14	6	18	11	13	9	30	8	9	9	10	13	12	12	8	11	5	23	3	3	6	11	19	8	12	10	3	8	18	4	12	24	20	12	24	10	10	13	12	9	20	6
hsa-miR-140-5p	15	19	5	16	13	29	18	13	5	43	11	12	11	27	8	8	5	10	17	9	7	8	11	7	19	5	7	7	7	30	14	31	16	23	17	13	5	21	17	21	14	39	15	5	14	12	8	30	8
hsa-miR-141-3p	61	36	36	102	17	16	22	23	8	58	20	77	13	31	29	196	9	27	16	61	24	81	25	6	99	33	15	7	13	61	30	29	8	22	33	81	10	29	81	39	10	34	16	64	19	93	17	38	7
hsa-miR-142-3p	12	7	7	14	6	14	8	10	3	23	5	10	7	30	4	7	4	3	8	11	8	6	6	6	7	10	6	4	13	20	11	16	5	13	8	8	3	10	12	19	13	19	8	6	9	8	2	21	5
hsa-miR-142-5p	36	17	1	34	1	59	1	1	1	82	1	57	1	58	1	7	1	26	1	13	1	1	1	17	1	7	1	1	1	89	1	164	1	120	1	32	1	45	1	1	1	1	1	31	1	12	1	1	1
hsa-miR-143-3p	71	10	260	103	78	21	20	16	3	21	18	15	14	21	204	20	4	8	19	13	25	12	11	4	911	13	22	4	40	18	155	9	11	22	170	19	12	18	1204	29	17	34	14	34	34	10	8	30	11
hsa-miR-144-3p	16	14	6	9	7	7	15	8	5	13	11	5	8	14	6	11	5	8	6	10	10	3	5	5	20	4	6	4	6	22	13	5	6	7	5	6	5	6	8	16	8	13	8	7	7	11	7	9	8
hsa-miR-145-5p	17	9	7	8	11	8	19	6	6	18	7	5	10	14	4	8	6	5	11	7	9	1	7	5	21	4	7	3	13	15	8	17	8	7	6	3	4	10	11	19	4	28	14	3	13	4	11	25	7
hsa-miR-1469	32	41	16	22	36	19	34	19	16	32	27	28	14	44	19	34	12	20	34	29	17	18	19	13	49	11	25	14	11	42	24	30	17	37	16	35	10	44	14	33	18	29	13	27	27	48	13	34	12
hsa-miR-146a-5p	3	8	4	12	8	12	8	8	1	22	3	6	3	17	7	8	2	10	5	9	6	1	3	5	11	2	7	2	4	16	15	11	2	7	7	4	5	8	8	28	7	13	7	8	4	16	1	21	5
hsa-miR-146b-3p	17	14	8	13	12	7	22	4	6	31	6	9	13	24	11	3	13	12	12	11	12	5	15	4	32	1	10	10	4	20	4	23	7	14	14	11	5	15	17	12	12	22	9	11	18	10	9	33	5
hsa-miR-146b-5p	9	7	5	6	8	10	17	5	3	8	12	4	8	9	10	4	6	5	10	4	8	5	3	3	16	1	9	3	3	13	9	10	6	10	6	2	5	3	9	8	8	10	9	3	12	7	10	9	4
hsa-miR-147a	15	13	26	11	29	26	16	12	7	31	19	16	11	80	13	11	6	11	23	10	9	16	19	13	15	13	19	10	11	19	32	23	15	16	13	22	9	22	20	77	15	83	12	14	11	11	12	80	12
hsa-miR-147b	23	12	12	16	16	13	14	2	11	27	12	35	10	23	11	39	5	11	15	15	7	29	14	5	34	16	11	5	3	30	40	11	12	12	28	29	4	8	28	31	12	34	5	21	6	22	6	28	9
hsa-miR-148a-3p	21	16	12	14	9	16	19	14	9	29	9	19	11	38	20	20	2	13	24	16	15	12	11	7	30	12	17	6	11	27	14	28	12	23	25	19	6	24	39	37	17	28	21	21	26	17	10	22	6
hsa-miR-148b-3p	54	43	31	29	40	52	37	21	8	66	37	43	19	48	33	19	9	29	29	27	23	26	51	24	50	30	16	19	7	76	27	54	23	61	19	39	14	45	15	40	16	42	29	26	47	43	19	42	6
hsa-miR-149-5p	36	67	14	134	26	18	23	18	3	28	13	16	8	22	19	9	4	6	10	34	8	33	14	18	212	27	20	8	10	45	14	16	9	6	153	91	6	81	588	17	10	26	12	660	22	21	9	32	4
hsa-miR-150-5p	22	18	9	12	14	11	13	9	7	19	8	14	8	26	12	26	10	8	12	12	12	20	8	6	15	8	14	8	9	35	15	24	9	21	11	19	3	18	20	24	15	21	4	14	14	13	12	23	6
hsa-miR-151a-3p	13	12	6	14	11	7	17	10	4	13	6	6	5	17	6	6	9	8	5	6	10	3	1	3	18	9	5	5	5	17	10	17	4	11	16	15	6	13	7	21	2	13	7	9	2	6	10	14	2
hsa-miR-151a-5p	15	8	11	9	10	13	24	8	5	12	12	6	13	19	12	5	6	5	13	7	11	5	7	6	7	8	8	4	12	11	14	16	12	10	16	10	8	15	10	11	10	11	13	6	13	3	10	14	4
hsa-miR-151b	11	10	5	7	9	9	8	10	7	14	9	7	8	12	11	7	3	4	9	8	19	5	11	1	15	5	7	1	10	13	13	11	14	8	6	10	2	9	7	14	11	19	13	8	13	5	7	18	3
hsa-miR-152-3p	7	5	5	7	3	2	4	5	5	12	7	3	5	18	2	8	1	5	8	3	6	1	5	2	9	8	8	3	7	16	11	14	8	5	7	6	4	6	9	14	15	17	6	7	7	6	2	13	9
hsa-miR-152-5p	11	9	20	7	13	6	17	6	13	19	12	6	7	22	15	12	9	12	19	14	12	3	15	6	14	6	6	9	12	8	23	15	14	11	9	12	9	12	23	27	17	26	19	5	13	7	5	25	5
hsa-miR-153-3p	13	9	10	10	14	12	14	3	13	19	9	5	7	42	6	28	8	5	17	19	6	3	10	3	14	11	12	5	7	9	17	12	11	10	18	10	6	10	17	41	13	42	13	14	8	11	9	44	7
hsa-miR-1537-3p	13	11	12	8	10	15	19	7	5	13	15	7	11	26	10	11	2	9	12	15	13	8	15	9	26	8	10	6	10	20	12	16	10	8	15	14	5	12	11	23	11	26	6	12	10	9	6	23	7
hsa-miR-154-5p	25	23	35	24	21	31	23	17	2	45	24	37	8	46	20	20	8	20	13	18	11	18	25	22	23	28	24	14	12	55	26	33	16	47	17	24	8	36	20	27	12	28	19	27	51	21	9	38	2
hsa-miR-155-5p	9	6	14	12	11	9	17	8	5	19	12	11	5	12	15	21	6	5	6	17	10	13	10	8	43	9	6	3	8	16	15	9	1	11	21	9	4	18	92	23	9	28	10	17	8	19	4	15	3
hsa-miR-15a-5p	29	64	25	59	18	18	18	36	4	80	6	93	4	41	20	55	5	27	19	43	16	92	16	14	45	27	14	11	12	116	21	39	7	42	48	55	6	36	106	51	18	40	14	117	16	149	9	44	4
hsa-miR-15b-5p	105	98	356	136	188	68	23	74	7	146	37	322	20	88	142	165	7	30	24	79	18	105	24	27	514	65	25	27	38	140	227	68	25	92	362	266	61	461	2000	219	32	96	35	387	78	161	13	86	10
hsa-miR-16-5p	8	7	16	14	6	7	12	10	6	23	11	16	8	67	10	26	8	6	16	12	12	8	8	5	18	8	8	8	15	11	23	14	18	12	19	5	5	13	17	71	20	58	14	10	16	7	9	52	11
hsa-miR-181a-2-3p	19	9	10	6	16	14	26	5	10	21	13	6	14	58	17	18	10	4	15	15	11	13	12	9	30	9	13	11	24	18	26	12	7	5	21	16	10	8	15	58	18	57	15	16	22	13	13	50	12
hsa-miR-181a-3p	10	33	9	13	5	9	8	10	2	31	5	34	7	21	11	13	7	10	9	14	8	21	10	5	20	11	3	4	7	31	7	13	10	18	11	18	8	16	43	24	9	20	11	20	9	18	4	25	5
hsa-miR-181a-5p	17	11	17	8	16	12	16	6	12	22	6	13	13	38	6	13	7	6	14	10	17	10	7	5	20	7	13	10	9	9	13	9	9	15	13	12	3	10	13	20	9	26	10	9	20	10	16	26	5
hsa-miR-181b-2-3p	12	15	6	6	10	12	15	6	4	28	4	15	4	28	8	13	3	11	9	16	6	7	6	7	13	4	4	6	9	23	12	18	4	13	8	9	9	14	11	28	15	25	10	10	8	8	4	28	5
hsa-miR-181b-5p+hsa-miR-181d-5p	15	6	10	13	13	10	24	1	5	26	6	4	5	19	11	15	6	4	13	9	10	5	12	4	22	7	13	3	5	26	9	10	9	8	16	5	9	13	17	20	14	15	19	9	7	7	7	14	5
hsa-miR-181c-5p	16	5	9	16	11	12	23	8	9	18	9	11	7	61	10	18	10	6	13	9	10	5	19	6	20	4	10	9	12	21	10	16	18	14	15	11	9	20	10	56	16	61	18	6	12	8	10	60	7
hsa-miR-181d-3p	15	11	15	1	13	11	24	3	8	13	14	3	19	45	8	14	11	8	15	4	15	11	11	5	24	8	13	10	14	14	19	16	16	12	13	7	7	15	23	49	19	49	21	7	22	7	8	50	5
hsa-miR-182-3p	3	7	2	11	7	11	10	3	1	13	3	8	4	14	1	3	1	9	10	4	6	6	2	4	10	5	5	5	8	17	10	13	14	8	15	6	4	1	7	11	10	6	10	7	5	5	2	18	8
hsa-miR-182-5p	12	10	8	15	12	13	15	8	14	20	7	8	9	24	8	8	7	8	12	10	7	5	12	8	24	6	8	2	7	17	8	14	12	11	12	15	7	14	14	27	15	23	13	7	15	7	9	29	8
hsa-miR-1827	22	7	20	16	25	14	31	6	7	25	29	14	22	72	22	20	10	7	34	19	20	11	13	11	35	14	18	9	8	22	16	19	17	9	16	16	10	7	18	86	32	77	14	7	21	11	15	74	14
hsa-miR-183-5p	23	9	12	5	13	9	30	10	8	16	25	13	20	62	16	29	10	5	24	14	9	2	13	8	37	8	18	9	10	20	14	11	15	11	22	12	7	11	22	78	11	73	10	6	19	12	19	65	10
hsa-miR-184	16	11	16	15	14	17	25	10	11	31	18	15	12	75	17	29	9	17	20	20	7	14	14	10	31	12	13	16	16	26	19	28	14	12	33	28	10	34	71	85	16	61	17	24	15	20	10	87	14
hsa-miR-185-5p	26	9	19	13	36	21	32	10	13	26	24	7	17	73	17	17	19	17	22	11	15	9	15	9	30	19	24	13	16	21	17	25	13	13	22	14	14	28	21	83	22	62	15	15	29	5	27	70	8
hsa-miR-186-5p	18	18	19	15	21	29	22	10	11	25	12	15	13	61	21	17	12	11	19	17	18	8	9	11	32	13	9	19	18	28	17	20	21	15	14	17	4	17	15	84	25	66	19	11	12	9	11	71	3
hsa-miR-187-3p	4	4	6	9	14	19	24	13	8	21	5	6	10	65	9	24	3	7	17	18	5	11	8	5	13	5	9	14	12	23	18	14	14	12	11	10	2	13	17	44	15	51	20	8	9	7	10	59	9
hsa-miR-188-3p	23	13	26	17	28	21	39	5	14	26	23	21	23	40	22	9	11	8	29	14	28	12	26	10	33	8	21	14	14	38	20	23	21	18	13	16	10	15	28	30	24	28	24	13	26	15	20	28	9
hsa-miR-188-5p	23	11	18	17	21	12	29	14	9	31	12	10	7	93	24	33	9	11	25	12	16	16	20	9	36	15	14	15	20	36	28	27	23	16	32	25	7	24	35	85	28	74	19	18	20	15	13	91	14
hsa-miR-18a-5p	20	11	10	13	13	12	24	8	6	19	17	13	17	59	11	15	10	9	16	15	14	10	8	8	25	8	9	3	15	23	16	15	8	6	20	17	6	15	16	61	24	71	23	16	18	12	7	61	9
hsa-miR-18b-5p	24	11	10	11	18	10	20	7	5	13	9	7	12	28	14	9	1	11	10	12	11	5	16	4	22	12	6	6	11	13	15	16	10	9	11	10	7	12	9	24	10	22	14	11	20	13	10	28	6
hsa-miR-1908-3p	14	7	6	7	13	6	19	7	5	12	7	7	6	18	11	3	4	6	6	10	6	6	16	3	24	1	11	5	5	18	14	9	9	7	7	6	5	9	13	24	12	14	7	11	9	6	9	22	6
hsa-miR-1908-5p	18	9	4	12	15	10	18	4	5	15	6	16	17	31	8	13	6	8	14	7	10	3	13	5	23	6	12	5	3	19	19	16	8	7	19	10	6	16	10	26	24	21	9	8	8	10	5	31	2
hsa-miR-1909-3p	8	11	2	8	6	10	17	1	7	14	6	5	7	24	12	8	4	5	5	8	12	3	10	4	12	4	5	3	4	12	7	8	10	9	5	10	5	9	4	19	8	22	14	6	12	2	4	18	5
hsa-miR-190a-3p	10	6	8	7	4	8	11	2	7	7	7	5	5	16	6	3	2	2	10	8	7	5	3	3	8	5	7	6	6	17	8	12	10	3	8	3	6	6	9	11	8	14	10	2	4	3	5	8	3
hsa-miR-190a-5p	7	9	4	10	4	11	10	10	5	9	4	8	5	15	9	6	3	8	6	6	8	10	6	1	5	8	6	3	6	13	8	17	3	19	2	15	1	11	6	23	14	20	8	8	9	7	3	13	6
hsa-miR-190b	25	350	36	58	24	27	19	90	3	169	10	228	8	46	77	95	6	42	17	175	23	312	7	28	84	82	17	7	8	412	51	43	3	54	93	156	4	121	287	130	16	43	8	303	33	393	9	41	13
hsa-miR-191-5p	9	12	11	7	8	21	13	10	3	23	4	9	4	19	6	13	6	8	10	10	5	2	7	7	14	5	6	6	10	23	9	14	3	11	6	10	3	19	9	18	11	26	12	7	8	11	9	26	3
hsa-miR-1910-3p	12	11	26	12	17	7	22	7	5	22	8	7	7	17	18	11	8	8	8	5	12	6	13	2	64	8	15	9	11	16	11	18	5	9	10	7	3	15	61	26	7	17	7	15	8	5	2	26	7
hsa-miR-1910-5p	7	14	8	8	9	20	14	3	7	20	5	6	3	25	6	7	2	6	8	11	5	8	7	5	14	6	4	2	9	17	9	15	2	16	11	5	6	9	5	22	9	19	8	8	5	5	7	18	5
hsa-miR-1915-3p	9	15	5	19	7	24	13	13	3	28	13	19	3	36	11	16	4	25	11	24	13	12	7	24	13	31	9	18	27	33	19	30	25	35	27	26	20	29	30	43	13	33	25	15	4	24	6	40	18
hsa-miR-192-5p	11	16	5	9	10	9	20	8	7	12	4	9	8	23	4	8	3	14	13	9	5	8	11	5	13	6	14	7	13	16	16	14	4	11	10	10	6	12	12	22	9	22	10	4	7	2	4	30	8
hsa-miR-193a-3p	18	3	7	15	12	13	8	5	6	14	12	12	7	12	8	5	4	10	11	5	8	7	8	4	23	11	7	1	12	13	11	13	7	6	7	10	4	13	11	8	10	23	5	6	7	7	8	16	5
hsa-miR-193a-5p+hsa-miR-193b-5p	13	9	2	8	10	10	19	9	6	18	11	10	7	21	16	5	6	19	11	14	12	7	13	6	24	5	10	13	11	16	14	13	11	16	13	14	7	18	20	23	8	26	15	17	21	10	4	31	3
hsa-miR-193b-3p	14	6	11	7	10	10	9	5	3	10	8	2	4	8	10	8	9	4	13	5	11	4	14	1	19	3	6	1	11	11	15	7	5	5	9	7	6	9	40	12	13	16	13	8	9	3	7	16	8
hsa-miR-194-5p	17	5	5	5	15	12	33	8	5	19	12	9	11	28	6	12	6	5	16	12	10	9	12	4	22	4	13	7	10	20	14	8	8	15	18	10	2	13	16	29	17	31	14	8	20	4	11	28	10
hsa-miR-195-5p	10	12	6	8	3	13	13	2	4	18	5	11	10	24	6	8	3	5	7	10	12	3	7	13	19	3	9	1	7	14	8	10	4	10	13	13	7	8	12	13	16	22	10	5	8	12	7	18	13
hsa-miR-196a-3p	32	16	20	13	22	22	42	6	19	28	31	17	19	23	28	30	17	18	44	15	29	15	25	23	40	21	29	18	23	29	33	19	11	20	30	21	8	18	29	35	54	35	21	17	23	18	16	33	5
hsa-miR-196a-5p	12	6	5	9	10	7	12	3	2	11	8	5	6	10	7	7	8	5	9	7	8	4	2	8	16	1	7	3	12	12	10	3	7	3	8	8	3	12	6	13	16	12	23	9	7	4	3	16	6
hsa-miR-196b-5p	23	21	12	16	20	19	25	9	7	42	9	36	17	32	11	18	5	17	21	20	14	29	17	9	26	14	13	4	11	64	21	16	7	9	10	30	5	35	13	30	11	27	14	21	25	24	13	35	4
hsa-miR-197-3p	27	14	16	11	22	26	32	9	15	35	13	13	19	53	17	30	6	10	26	16	12	10	18	11	39	14	24	15	20	21	16	25	27	9	29	13	12	14	23	73	25	70	21	6	25	11	25	65	13
hsa-miR-197-5p	19	15	30	12	64	8	28	4	7	33	17	10	14	21	34	15	14	7	84	36	15	8	37	13	27	4	20	1	12	24	48	20	15	21	25	12	10	19	24	29	23	38	17	6	14	7	14	16	7
hsa-miR-1972	19	21	7	17	27	10	39	11	3	34	18	18	13	101	17	31	9	17	26	27	14	17	13	18	30	19	20	21	27	27	26	19	14	21	18	26	8	35	28	105	25	119	18	15	18	20	10	128	9
hsa-miR-1973	16	10	11	8	15	12	26	2	7	29	22	15	11	103	13	37	5	15	21	25	10	9	15	21	18	12	9	6	14	21	18	11	9	10	16	19	4	26	16	100	16	96	19	14	11	13	16	88	9
hsa-miR-1976	31	12	7	11	20	9	33	8	13	12	15	6	12	29	14	18	13	13	13	10	18	6	19	11	30	6	14	5	10	14	12	12	5	14	8	10	7	18	18	21	9	36	15	4	14	15	11	22	3
hsa-miR-198	41	34	17	34	32	17	30	22	12	53	10	55	12	88	22	56	8	21	21	72	31	94	13	12	46	40	23	13	20	73	22	22	8	25	23	50	13	30	23	102	17	84	17	59	26	114	10	87	18
hsa-miR-199a-3p+hsa-miR-199b-3p	22	16	18	27	13	28	28	7	12	40	22	26	21	62	17	35	14	18	24	21	23	11	11	9	39	18	22	8	16	34	23	37	28	17	25	30	15	31	14	64	17	60	16	26	17	13	16	66	20
hsa-miR-199a-5p	15	5	13	8	11	13	21	4	8	20	15	16	16	62	17	17	16	6	20	12	10	6	8	8	28	17	8	11	14	19	18	13	12	9	19	17	4	15	11	64	13	66	18	12	11	8	7	53	4
hsa-miR-199b-5p	16	10	11	17	14	12	8	7	3	19	3	10	2	18	21	56	2	8	5	13	9	18	6	5	33	7	3	5	10	16	19	11	13	12	36	20	9	15	109	16	7	17	9	21	6	8	7	20	4
hsa-miR-19a-3p	42	17	45	30	60	24	22	22	7	43	5	27	6	34	64	67	9	13	12	15	11	32	14	9	91	31	13	8	16	38	36	15	8	19	79	64	9	40	297	22	11	31	9	98	26	46	11	35	6
hsa-miR-19b-3p	18	15	15	11	25	22	24	7	11	43	22	18	16	75	14	26	15	16	19	26	14	7	22	15	31	13	23	8	18	38	23	25	12	14	13	18	11	29	10	89	26	83	21	14	21	15	16	75	9
hsa-miR-200a-3p	16	13	11	10	17	23	13	11	5	25	15	19	9	73	6	19	7	17	12	21	9	12	8	5	15	14	8	1	20	23	23	27	13	18	22	9	11	23	17	65	21	78	16	10	13	9	5	85	9
hsa-miR-200b-3p	14	12	16	6	6	6	16	2	4	11	10	4	5	11	13	11	4	3	9	4	12	3	7	7	12	3	11	8	6	18	12	9	10	11	7	3	4	14	8	14	7	18	9	7	12	8	10	18	5
hsa-miR-200c-3p	9	12	5	11	9	9	13	2	3	16	11	7	3	20	8	11	4	13	11	5	6	2	6	7	14	4	2	1	12	13	10	9	10	13	9	8	3	6	11	21	6	14	5	1	17	13	14	21	4
hsa-miR-202-3p	25	12	6	14	14	17	19	9	3	37	9	16	11	36	5	14	10	15	11	18	11	3	13	5	19	13	9	6	11	23	14	23	13	20	10	11	7	15	11	39	17	35	17	6	7	12	8	29	7
hsa-miR-203a-3p	31	10	20	20	19	17	32	13	5	32	19	16	20	111	12	25	7	14	29	19	12	11	19	11	26	21	21	15	17	32	27	22	15	12	17	21	9	16	19	122	24	100	16	11	18	10	13	104	11
hsa-miR-203a-5p	4	3	1	2	6	5	5	6	3	17	4	4	3	8	2	3	1	6	9	6	6	3	1	4	3	7	5	1	5	6	8	8	6	4	4	5	2	7	2	12	9	12	9	5	2	9	3	13	6
hsa-miR-204-5p	16	13	8	11	19	14	25	10	5	31	10	13	20	15	11	10	4	10	17	12	9	4	15	4	36	3	18	6	5	20	18	17	4	15	9	7	7	7	12	23	12	22	15	7	8	12	7	18	3
hsa-miR-205-5p	22	7	11	9	15	11	26	5	5	12	11	7	8	26	10	11	5	4	19	12	14	4	10	2	33	4	18	5	11	14	11	9	4	7	6	8	6	15	8	23	7	24	11	11	22	8	11	30	4
hsa-miR-2053	17	14	9	9	13	12	15	12	10	26	9	8	10	23	12	11	9	9	13	7	14	9	10	13	22	9	16	5	6	16	13	14	11	14	17	21	9	13	15	24	16	27	22	11	19	13	12	26	10
hsa-miR-206	20	9	9	15	21	19	23	5	8	16	15	9	8	74	7	16	8	8	17	14	21	5	9	9	35	9	14	9	26	13	10	14	11	7	15	8	7	20	15	85	20	69	21	13	6	5	10	67	8
hsa-miR-208a-3p	36	10	7	13	29	19	34	7	12	29	26	11	16	67	24	18	17	6	29	10	20	5	13	5	39	11	21	12	22	16	23	8	13	8	12	13	6	17	17	85	29	86	17	5	25	13	16	59	11
hsa-miR-208b-3p	11	12	3	11	12	15	16	9	3	17	5	8	8	41	7	6	6	13	4	10	6	7	3	5	16	14	4	6	12	21	13	15	8	7	11	5	8	12	7	37	13	32	5	12	10	9	7	24	6
hsa-miR-208b-5p	30	31	38	20	34	31	15	16	6	42	11	27	6	25	24	40	8	14	16	21	18	38	8	10	52	7	10	7	11	39	29	32	12	16	44	53	11	40	191	38	17	35	17	45	21	28	16	39	9
hsa-miR-20a-5p+hsa-miR-20b-5p	38	17	33	12	38	9	15	5	8	27	34	27	9	14	30	53	5	13	23	14	21	26	20	8	50	13	12	3	10	28	35	18	10	13	33	27	6	19	40	12	18	14	31	9	30	20	8	15	2
hsa-miR-21-5p	23	16	11	10	25	17	35	6	6	31	20	13	14	72	14	19	10	3	31	12	9	8	12	12	32	10	16	10	12	19	23	20	13	11	17	13	8	15	13	78	14	85	16	11	14	15	9	76	12
hsa-miR-210-3p	26	8	13	19	22	17	28	7	2	26	17	15	14	76	13	19	10	9	23	20	20	7	13	9	37	11	19	8	26	25	30	26	14	12	14	19	6	18	21	89	22	74	14	12	24	10	16	90	11
hsa-miR-210-5p	5	10	5	14	16	17	9	7	6	21	6	12	9	23	6	7	3	8	11	10	11	1	10	1	17	8	6	7	8	15	11	19	10	4	10	8	2	14	8	8	15	19	12	6	4	4	5	18	5
hsa-miR-211-3p	30	10	17	8	23	14	30	3	5	33	28	16	20	87	23	49	13	20	22	20	23	13	18	12	29	8	24	9	20	24	18	21	9	17	27	11	14	21	18	121	15	99	17	10	18	9	15	97	8
hsa-miR-211-5p	24	11	12	16	26	8	22	8	7	23	9	19	11	78	14	14	12	2	20	17	11	8	9	10	25	6	14	6	14	20	22	8	15	10	18	22	7	22	21	76	16	61	17	7	16	9	13	71	8
hsa-miR-2110	15	9	7	5	19	11	16	8	7	14	16	9	9	64	15	27	8	10	16	17	9	6	13	12	14	5	10	10	17	13	20	9	10	9	13	14	6	16	13	60	14	59	9	8	14	9	2	61	4
hsa-miR-2113	44	16	14	12	28	17	25	13	1	26	9	18	5	58	13	35	8	13	31	13	6	8	10	6	12	7	25	5	11	29	31	28	19	18	21	16	7	22	20	32	21	32	22	9	22	9	6	39	8
hsa-miR-2116-5p	18	3	8	6	12	8	10	6	6	19	8	11	5	29	13	14	5	6	9	8	8	2	16	4	23	8	4	5	10	7	15	12	9	10	7	7	13	13	9	22	24	18	9	8	18	3	10	18	7
hsa-miR-2117	33	20	6	21	20	22	44	14	6	34	17	12	20	34	16	24	13	15	27	15	30	4	22	11	34	14	12	10	8	29	16	37	21	23	29	12	14	26	21	33	26	52	19	23	17	24	27	38	10
hsa-miR-212-3p	5	10	6	6	8	6	11	3	2	14	10	3	9	10	6	6	4	4	8	3	8	1	8	1	14	2	9	7	7	19	9	12	6	7	5	8	2	8	11	11	19	13	8	4	11	6	5	25	4
hsa-miR-214-3p	21	12	6	8	12	9	13	6	5	10	10	9	4	20	13	13	10	11	7	9	14	3	12	4	12	4	9	2	10	11	9	9	11	9	10	5	1	9	11	16	6	22	9	7	9	12	8	18	7
hsa-miR-215-5p	12	6	19	5	11	9	26	11	7	22	11	15	13	41	7	15	9	4	19	12	14	8	14	8	19	10	9	7	16	16	15	17	15	27	14	9	9	16	19	25	10	34	10	3	12	12	7	21	19
hsa-miR-216a-5p	22	11	8	12	20	17	27	7	5	28	16	20	12	42	16	20	2	16	19	8	17	9	14	13	26	3	18	9	16	28	14	20	16	15	18	15	12	16	12	35	13	34	15	13	22	10	10	27	5
hsa-miR-216b-5p	11	9	11	14	12	10	18	11	6	34	16	11	13	25	15	13	2	14	11	13	7	8	15	5	26	10	15	4	8	30	15	15	14	20	10	8	9	13	17	39	20	30	11	16	13	10	10	35	9
hsa-miR-217	17	8	9	7	14	2	17	9	2	27	12	6	14	15	8	12	3	5	9	7	6	1	12	14	18	5	15	3	14	16	12	13	3	10	7	6	6	6	15	19	17	23	10	6	7	6	9	21	10
hsa-miR-218-5p	17	11	8	12	8	15	15	3	3	16	14	7	10	15	11	6	1	6	8	5	3	5	14	6	17	7	7	5	4	14	11	12	4	12	5	8	2	6	6	12	5	17	7	11	15	7	8	23	1
hsa-miR-219a-1-3p	15	6	16	7	19	15	20	4	8	28	27	12	8	15	13	7	6	5	12	9	7	5	12	3	19	6	13	6	10	28	11	17	7	23	16	14	4	15	11	18	10	11	12	14	21	6	14	11	6
hsa-miR-219a-2-3p	16	15	4	16	11	19	17	12	3	29	13	5	10	25	12	16	6	9	11	11	25	4	17	4	18	7	6	7	12	28	24	27	23	15	19	13	10	19	30	31	17	32	20	7	12	11	9	20	13
hsa-miR-219a-5p	40	11	12	10	29	19	28	15	13	27	11	12	18	30	13	11	16	13	26	17	14	8	22	9	34	8	14	3	13	28	22	17	12	7	14	17	14	17	15	27	24	26	27	7	24	9	15	17	8
hsa-miR-219b-3p	20	9	13	11	10	13	12	10	2	21	6	20	3	10	15	53	4	9	12	8	3	11	4	5	25	4	6	3	11	10	37	20	6	13	25	28	8	20	70	22	15	23	9	17	13	27	4	15	4
hsa-miR-22-3p	21	12	18	19	20	15	18	3	12	30	11	37	11	26	19	33	9	16	14	17	12	27	20	14	32	16	18	6	17	24	13	19	12	12	13	26	5	21	18	23	12	24	9	27	19	24	15	21	7
hsa-miR-221-3p	10	13	4	8	14	18	13	9	7	26	15	8	5	27	4	8	4	10	20	12	4	8	17	10	12	5	6	2	7	23	9	12	7	19	14	12	7	12	14	27	6	37	8	14	11	12	7	34	3
hsa-miR-221-5p	19	17	9	18	19	16	18	6	3	31	9	13	7	23	14	13	3	9	15	10	11	9	14	7	34	5	5	7	5	29	20	15	9	13	17	13	7	12	25	25	16	33	13	14	16	18	4	26	6
hsa-miR-222-3p	79	306	123	121	47	26	26	103	5	201	13	341	10	39	344	290	13	96	32	178	69	610	41	33	594	119	58	13	16	304	161	57	3	80	1015	279	25	223	510	143	10	50	15	612	161	619	4	37	5
hsa-miR-223-3p	22	9	8	9	8	11	18	7	7	21	11	8	7	22	13	8	8	5	12	9	16	6	10	2	26	3	8	5	12	17	11	14	9	13	10	7	1	13	12	20	7	24	12	9	13	7	8	20	3
hsa-miR-224-5p	16	7	9	3	9	12	12	5	6	15	9	10	4	16	7	6	7	4	13	10	11	2	11	4	14	10	5	7	8	19	10	9	10	10	14	6	3	7	8	10	6	24	14	3	7	9	8	26	2
hsa-miR-2278	65	56	24	34	30	26	20	24	3	50	17	71	12	102	35	78	6	24	34	62	26	138	24	15	95	44	18	9	19	94	53	42	8	36	124	94	11	58	67	129	16	89	16	142	38	103	11	104	7
hsa-miR-23a-3p	26	19	18	12	29	19	30	11	6	22	22	30	16	121	20	34	15	13	26	16	15	21	15	19	28	14	23	15	20	24	20	11	17	13	18	18	4	25	19	96	17	99	15	14	25	12	21	73	10
hsa-miR-23b-3p	19	13	7	22	23	24	21	13	7	56	15	11	13	72	11	23	11	16	22	20	10	17	13	4	24	14	11	10	18	34	26	24	20	27	15	22	15	25	24	75	28	71	22	12	14	11	16	67	3
hsa-miR-23c	14	8	4	10	9	9	7	5	4	18	8	26	3	15	5	54	3	6	6	16	5	16	6	5	18	5	2	4	8	24	16	15	7	17	15	21	8	18	18	9	15	16	9	19	6	24	9	16	9
hsa-miR-24-3p	41	30	88	22	56	17	20	15	3	25	18	46	5	17	76	27	11	16	14	26	18	23	19	9	224	12	15	5	22	24	53	15	8	19	94	32	20	103	749	59	12	29	11	98	30	23	7	23	7
hsa-miR-25-3p	15	8	10	14	16	16	24	3	9	24	14	15	13	65	17	17	10	10	23	17	16	5	14	12	22	5	15	9	16	17	18	9	13	12	10	11	6	10	21	73	15	70	17	12	13	11	11	67	17
hsa-miR-25-5p	26	40	36	26	21	34	16	13	7	48	37	35	5	41	24	33	9	28	18	30	16	20	32	24	23	30	11	20	16	58	33	47	13	54	12	37	8	40	23	48	13	43	21	21	44	36	16	47	1
hsa-miR-2682-5p	54	36	19	40	37	30	46	25	5	103	27	83	18	112	32	47	13	25	35	35	14	59	13	21	33	31	36	16	17	174	30	51	18	34	44	61	20	37	32	95	40	74	28	41	41	76	9	76	14
hsa-miR-26a-5p	33	12	37	20	20	13	12	7	6	23	21	24	12	69	12	34	14	12	34	16	13	20	15	11	44	12	15	10	13	26	23	17	13	9	34	23	12	16	64	76	22	58	13	23	21	12	14	64	7
hsa-miR-26b-5p	19	4	11	9	14	10	19	7	2	15	12	10	9	59	15	18	7	6	12	13	9	9	5	19	20	4	5	16	15	15	15	12	14	12	10	14	6	15	8	60	18	46	16	5	12	5	6	59	11
hsa-miR-27a-3p	9	6	12	21	15	11	15	5	2	14	7	17	10	63	4	28	3	11	21	19	10	7	5	9	10	14	11	11	17	19	12	18	8	17	14	14	3	19	15	71	16	64	19	8	13	22	8	48	6
hsa-miR-27b-3p	24	12	12	15	18	15	25	8	4	20	14	16	25	81	14	36	9	14	29	15	18	9	15	7	36	14	26	11	23	27	15	28	9	15	26	22	9	18	18	80	14	76	16	11	20	9	11	81	21
hsa-miR-28-3p	27	30	12	14	14	18	26	9	9	34	22	16	11	57	16	19	9	19	26	18	17	7	15	11	35	9	11	12	13	42	17	29	28	27	11	24	8	29	23	59	27	49	16	20	22	16	13	53	19
hsa-miR-28-5p	27	11	12	16	11	16	23	9	9	23	10	10	14	39	12	11	9	11	25	10	11	6	11	11	17	4	9	10	17	24	21	13	12	9	15	17	12	24	12	31	19	34	22	14	18	13	10	25	3
hsa-miR-296-3p	15	7	6	12	14	10	21	7	5	22	12	17	3	21	13	8	5	10	9	21	6	2	12	4	25	7	6	3	6	16	8	9	10	9	12	8	5	14	16	14	14	19	14	11	8	10	7	23	8
hsa-miR-296-5p	18	1	2	3	15	5	14	8	3	14	8	8	9	20	12	8	2	5	9	4	14	1	7	7	20	4	5	2	11	11	9	12	9	10	16	17	10	6	18	19	10	18	18	6	7	4	7	10	6
hsa-miR-297	16	5	9	7	16	15	24	7	3	13	7	9	15	14	9	3	10	8	14	15	14	4	16	1	28	5	11	10	9	17	7	12	13	10	12	13	6	12	12	23	11	21	8	7	13	7	6	19	5
hsa-miR-298	16	15	13	11	10	15	16	8	3	31	14	19	9	80	12	16	6	7	9	16	9	14	6	7	25	9	14	8	12	21	19	19	20	11	28	10	12	21	21	75	15	73	24	12	16	13	5	88	11
hsa-miR-299-3p	30	10	14	14	23	15	35	10	10	25	22	11	12	69	18	20	8	19	29	22	13	16	14	3	38	11	22	20	20	17	16	14	13	14	17	9	5	15	24	91	25	60	20	14	16	9	29	88	10
hsa-miR-299-5p	24	13	7	15	18	19	28	10	9	22	15	12	11	36	14	16	6	12	14	21	18	9	12	11	31	9	13	6	15	25	9	24	10	17	22	22	8	19	22	36	11	31	8	10	12	18	19	30	10
hsa-miR-29a-3p	8	10	6	5	5	4	11	5	5	18	8	4	10	15	8	19	1	6	8	8	12	10	12	6	21	5	6	4	11	6	8	6	5	7	11	8	6	4	16	11	9	13	6	11	13	14	11	17	3
hsa-miR-29b-3p	14	9	8	11	10	9	14	7	9	21	7	5	14	21	13	16	5	11	19	10	8	7	13	4	30	11	10	5	6	13	11	8	3	7	16	13	3	9	28	23	13	28	7	17	11	4	3	28	6
hsa-miR-29c-3p	8	5	10	6	10	9	8	5	2	16	11	16	8	45	8	16	3	8	7	7	8	9	4	3	14	10	6	7	9	15	12	9	13	10	24	9	5	13	9	48	10	50	11	6	8	8	9	49	9
hsa-miR-300	21	9	17	14	18	11	15	9	6	19	20	14	16	71	19	23	9	15	24	14	16	7	11	8	24	9	24	7	16	18	20	11	13	7	21	20	6	22	21	77	28	73	17	15	16	9	12	77	15
hsa-miR-301a-3p	41	13	27	15	33	19	46	12	15	34	32	18	25	100	22	24	20	21	39	17	28	13	24	8	42	17	25	18	26	23	21	22	17	17	15	16	10	23	12	113	27	93	26	14	31	10	14	102	14
hsa-miR-301a-5p	21	14	7	10	18	16	16	5	4	23	15	11	9	58	13	26	5	7	18	13	22	9	11	7	34	8	8	12	17	19	27	16	16	8	28	11	10	12	21	71	28	69	20	15	12	10	10	76	15
hsa-miR-301b-3p	20	10	13	11	31	12	28	7	5	21	33	14	29	62	15	20	11	5	31	17	23	4	21	6	23	10	21	9	12	14	18	16	6	11	12	15	9	14	13	80	11	76	12	12	20	11	14	77	13
hsa-miR-301b-5p	20	9	7	7	8	11	17	1	4	7	15	10	11	71	4	16	5	15	13	8	6	5	8	6	16	9	6	11	10	21	17	10	13	17	14	10	9	22	13	65	17	59	22	6	11	7	6	57	7
hsa-miR-302a-3p	34	17	5	21	24	19	27	12	8	29	11	19	13	42	11	28	9	13	27	14	10	10	12	7	27	12	13	10	15	37	24	31	18	17	15	22	10	14	18	48	17	50	12	18	18	11	6	43	8
hsa-miR-302a-5p	39	14	9	9	19	19	22	13	9	32	20	13	15	25	10	16	12	7	20	11	15	4	14	9	30	9	8	11	8	28	18	18	19	23	23	13	6	25	12	27	23	32	15	13	18	11	10	36	13
hsa-miR-302b-3p	15	10	5	10	6	8	24	5	7	16	17	11	8	27	13	5	3	10	19	8	14	5	10	5	17	7	13	7	9	20	15	17	8	10	9	9	1	13	7	37	11	25	13	3	7	9	9	37	4
hsa-miR-302c-3p	42	1	1	1	1	1	1	1	1	55	1	1	1	17	1	34	1	5	1	14	1	1	1	1	1	24	1	1	1	14	1	46	1	4	1	1	1	3	1	27	1	14	1	19	1	1	1	14	1
hsa-miR-302d-3p	17	12	9	7	4	10	15	11	4	21	7	10	7	16	9	4	5	10	6	7	9	2	10	9	15	5	11	4	8	14	11	14	7	6	8	8	2	12	10	13	14	21	14	7	11	11	11	20	6
hsa-miR-302e	17	16	13	12	8	7	18	3	5	10	9	5	6	18	11	8	7	10	7	9	12	3	10	2	21	5	6	2	7	7	15	14	12	9	13	9	5	9	10	15	18	19	17	6	13	6	7	13	6
hsa-miR-302f	22	10	11	8	18	19	20	11	5	22	10	20	21	94	17	21	9	14	9	17	8	10	6	14	18	18	15	3	14	20	26	15	22	16	21	11	5	18	9	120	25	89	11	12	17	10	9	80	8
hsa-miR-3065-3p	129	104	115	96	76	100	1	61	1	142	98	103	1	57	61	33	1	76	28	57	23	60	97	68	83	45	1	32	1	127	22	115	49	106	1	89	10	73	12	25	1	9	54	76	141	72	1	58	1
hsa-miR-3065-5p	21	13	15	8	8	8	14	5	7	12	10	6	10	38	10	19	10	8	15	6	18	4	9	8	21	11	12	8	7	21	22	19	6	8	8	10	4	14	10	26	12	27	7	6	17	5	15	41	3
hsa-miR-3074-3p	25	17	9	12	13	15	17	9	7	29	11	15	12	98	12	41	10	17	17	17	19	12	13	17	32	11	10	10	19	21	17	14	3	14	19	15	9	28	11	101	16	82	12	14	7	13	8	116	9
hsa-miR-30a-3p	23	10	8	12	7	13	13	5	1	21	6	8	9	14	6	16	4	9	17	5	11	9	12	7	22	7	8	4	7	11	20	16	11	10	13	7	11	15	15	12	11	10	13	10	14	6	8	13	1
hsa-miR-30a-5p	12	10	6	17	9	17	13	13	6	42	8	15	4	26	1	11	5	11	13	12	10	21	11	10	9	4	9	9	11	47	16	15	13	17	8	22	7	19	21	26	20	25	12	12	10	25	5	30	5
hsa-miR-30b-5p	12	7	8	5	14	10	22	7	15	15	4	9	6	14	8	21	3	9	13	5	9	14	5	5	16	7	8	4	8	22	10	6	10	16	9	11	4	16	9	18	14	25	16	6	14	6	10	15	6
hsa-miR-30c-5p	40	15	19	12	36	16	26	15	6	27	15	22	15	28	17	22	16	15	16	19	9	17	15	6	55	6	11	8	2	20	45	12	16	15	32	15	7	43	166	27	12	31	17	49	14	18	7	24	9
hsa-miR-30d-5p	31	9	21	8	19	9	21	5	6	13	19	11	10	63	22	12	12	10	18	13	14	10	16	12	27	17	15	14	12	19	20	23	13	13	17	14	6	17	18	72	14	71	22	10	15	6	10	49	5
hsa-miR-30e-3p	57	21	30	18	47	28	46	12	14	38	25	35	22	124	40	36	18	28	45	30	21	24	29	17	59	21	34	16	19	37	36	52	21	45	31	41	10	38	36	106	36	89	30	26	37	20	14	86	11
hsa-miR-30e-5p	12	10	4	4	13	16	18	6	5	17	10	5	2	21	7	9	4	6	9	3	9	7	6	3	14	7	6	1	11	13	7	11	5	9	9	6	3	11	9	19	12	29	12	6	10	8	8	13	2
hsa-miR-31-5p	13	4	11	8	13	8	23	2	5	12	6	3	12	10	18	5	7	3	19	6	14	3	9	2	20	2	10	3	13	12	16	8	7	8	6	14	8	10	12	9	14	16	10	4	18	6	9	20	5
hsa-miR-3127-5p	15	15	9	14	8	12	17	9	4	24	16	14	9	25	4	23	3	21	17	14	14	4	12	9	22	12	10	10	8	18	7	21	6	14	6	10	4	21	11	16	21	27	12	8	17	11	10	31	3
hsa-miR-3130-3p	35	10	11	14	15	10	33	7	8	16	14	9	12	19	19	12	8	8	23	7	8	2	11	2	28	5	20	5	11	12	8	10	6	6	13	10	9	15	9	19	4	25	9	7	12	7	11	22	2
hsa-miR-3131	20	21	11	14	19	9	31	7	5	25	29	16	10	39	30	28	3	9	21	11	11	17	18	10	21	12	20	7	13	40	19	26	8	18	9	17	1	20	26	23	17	22	25	5	27	11	14	35	4
hsa-miR-3136-5p	3	6	6	4	1	5	5	1	1	3	4	5	2	6	5	1	1	1	3	4	5	1	4	6	6	3	1	3	7	5	7	4	7	1	8	2	3	4	6	7	10	6	5	1	3	2	2	10	4
hsa-miR-3140-3p	10	5	3	10	7	11	9	9	1	14	7	2	5	24	5	4	4	6	6	14	7	1	4	5	15	5	4	7	11	14	12	18	7	8	12	14	7	12	13	13	10	18	6	7	5	14	4	21	5
hsa-miR-3140-5p	83	17	12	8	1	15	47	1	19	31	41	27	1	22	50	59	12	22	32	36	1	1	10	6	65	18	11	19	1	32	1	36	1	13	1	1	1	22	1	51	1	32	5	17	47	20	33	39	1
hsa-miR-3144-3p	17	12	8	11	14	27	15	6	1	31	11	11	11	48	7	21	7	4	18	11	7	11	5	13	10	9	9	11	10	23	15	29	5	17	8	20	4	24	13	48	11	53	10	16	14	8	3	42	10
hsa-miR-3144-5p	38	7	21	10	31	18	33	8	16	27	13	12	26	83	14	23	17	12	34	17	21	8	21	15	41	7	28	9	19	30	13	19	10	11	10	19	12	14	18	87	14	73	21	12	19	14	19	75	9
hsa-miR-3147	11	9	12	7	8	9	6	7	6	16	7	10	7	17	4	8	4	7	6	5	8	2	6	5	9	1	8	7	5	13	15	12	5	17	18	15	12	9	6	18	10	31	8	6	8	6	6	19	3
hsa-miR-3150b-3p	25	14	5	10	14	9	29	6	5	18	12	6	13	18	13	6	11	7	19	13	12	8	8	4	27	3	11	8	9	12	12	16	8	11	3	5	9	13	14	13	15	30	11	6	13	9	10	28	7
hsa-miR-3151-5p	6	4	7	10	2	12	9	3	9	20	5	9	5	22	6	15	2	12	4	10	5	6	4	7	3	5	5	3	7	12	7	8	9	4	6	7	2	8	2	27	7	24	10	4	4	7	8	24	8
hsa-miR-3158-3p	34	33	14	15	22	29	22	14	3	42	20	24	8	63	7	31	5	8	12	20	15	14	17	20	21	15	14	17	13	33	22	27	19	19	14	18	14	24	21	46	32	49	17	23	21	9	8	39	6
hsa-miR-3161	13	10	8	11	5	16	15	1	6	15	6	13	9	25	9	9	6	8	12	11	13	3	10	6	11	10	9	7	4	22	13	13	8	8	10	10	3	5	9	32	12	31	10	11	11	8	11	23	3
hsa-miR-3164	20	6	12	12	26	18	24	7	2	24	17	15	13	69	15	24	12	6	28	18	10	6	14	10	18	14	10	7	10	18	17	22	13	11	22	12	8	16	20	66	17	63	23	10	15	8	17	84	10
hsa-miR-3168	6	6	10	3	13	8	12	4	8	8	6	4	6	14	1	8	6	6	8	8	11	3	11	6	15	3	10	2	9	11	5	6	3	16	15	12	3	9	13	13	6	17	13	10	12	5	8	14	7
hsa-miR-3179	15	12	8	7	10	16	22	8	7	15	9	6	8	29	7	15	4	10	20	6	8	4	4	7	32	10	6	9	10	20	9	10	5	13	5	14	6	11	10	32	9	33	8	5	15	9	14	28	7
hsa-miR-3180	11	9	8	4	9	7	10	7	2	7	6	2	5	10	4	9	3	7	8	9	7	6	8	6	18	6	9	6	10	8	10	13	15	14	12	8	7	10	11	23	14	27	5	2	8	10	6	25	8
hsa-miR-3180-3p	15	21	10	10	16	19	29	7	9	19	11	14	20	22	15	8	6	12	13	10	15	8	8	7	24	10	17	10	10	15	13	10	14	13	19	11	6	25	22	19	7	33	17	11	12	11	4	31	4
hsa-miR-3180-5p	11	10	13	12	10	12	18	14	3	27	8	7	10	46	8	20	6	11	11	10	4	7	11	8	15	10	7	6	14	19	11	16	18	13	13	8	5	10	17	41	15	45	16	11	7	7	3	39	8
hsa-miR-3182	12	15	6	11	18	11	19	7	3	19	15	10	17	49	15	23	13	9	14	15	11	5	5	6	20	3	7	4	7	30	16	24	8	11	15	15	9	16	9	32	21	33	12	2	10	14	7	39	7
hsa-miR-3185	7	8	5	6	6	5	7	5	5	10	3	8	9	9	1	6	4	8	12	4	5	3	3	2	10	4	8	2	6	17	9	8	3	7	7	7	4	10	10	16	14	20	9	3	2	9	4	8	8
hsa-miR-3190-3p	10	8	2	11	7	12	8	5	1	20	8	8	4	22	1	17	2	6	7	12	5	4	5	6	9	5	8	3	6	29	11	12	5	11	7	11	5	12	7	17	9	32	6	5	5	8	3	25	7
hsa-miR-3192-5p	5	5	18	9	12	5	20	1	3	8	8	6	3	24	11	7	4	3	8	8	7	2	5	3	13	5	5	5	8	10	11	12	6	3	8	7	7	3	7	7	12	14	12	3	7	4	1	11	5
hsa-miR-3195	7	5	11	3	9	10	22	5	4	12	14	2	10	16	11	5	6	8	9	7	8	2	10	1	16	6	9	3	12	10	14	12	15	6	3	6	7	5	21	8	15	17	23	9	6	5	12	14	10
hsa-miR-3196	21	6	13	17	20	15	12	6	10	28	13	12	10	33	7	17	8	12	8	23	12	3	14	8	16	5	8	5	8	21	14	30	8	17	14	20	7	20	22	29	13	30	11	14	16	18	6	31	5
hsa-miR-32-5p	10	7	10	9	7	18	21	4	7	13	10	6	14	25	9	15	8	6	11	11	6	9	8	5	21	7	9	7	9	21	8	19	9	17	12	5	7	7	16	29	20	31	12	6	9	13	9	30	12
hsa-miR-3202	10	8	5	9	14	7	20	6	5	16	4	6	8	20	12	10	4	5	18	8	8	6	12	1	13	8	8	3	10	10	11	12	7	13	13	9	5	14	10	22	8	28	13	4	15	11	13	15	6
hsa-miR-320a	15	8	11	9	12	15	12	3	8	16	9	10	8	21	5	7	4	9	9	3	9	6	11	9	15	3	10	4	9	10	15	9	7	6	9	3	3	13	7	12	18	19	17	6	12	6	3	15	5
hsa-miR-320b	11	5	5	10	4	13	14	9	4	16	1	11	7	18	4	11	4	4	17	4	8	8	3	11	21	8	9	7	7	14	11	15	5	11	12	7	5	9	16	23	11	18	8	8	8	9	8	21	10
hsa-miR-320c	13	3	7	6	12	5	13	4	3	12	9	8	5	16	7	12	2	7	9	7	8	6	9	6	6	3	12	1	11	17	12	15	14	13	3	7	2	8	16	14	15	15	7	3	9	1	5	16	5
hsa-miR-320d	106	13	20	8	44	13	15	4	3	20	4	21	5	29	28	13	11	14	55	26	25	18	154	7	197	7	31	15	13	31	98	18	11	15	89	13	17	11	31	27	17	25	13	7	251	13	9	17	10
hsa-miR-320e	31	14	10	14	16	17	23	8	13	24	12	15	18	21	22	18	10	12	29	11	15	12	22	9	30	8	18	9	9	25	19	24	7	21	10	16	8	15	4	24	12	26	14	21	17	19	19	21	10
hsa-miR-323a-3p	10	3	5	6	7	5	12	5	1	13	4	8	9	12	3	5	1	7	4	3	10	5	6	4	9	2	4	4	9	11	9	10	11	7	5	1	4	9	7	15	6	20	10	4	7	15	9	11	4
hsa-miR-323a-5p	17	20	14	12	17	21	35	10	8	25	31	22	23	21	19	20	17	19	26	15	17	13	22	18	38	15	25	26	14	27	24	17	19	11	19	22	9	18	20	31	25	41	30	15	29	17	21	52	6
hsa-miR-323b-3p	11	7	11	8	10	11	10	12	4	10	10	9	4	20	4	15	2	7	16	8	8	3	9	6	20	4	6	4	11	7	11	20	6	8	9	7	2	8	11	21	6	20	12	1	5	6	3	20	11
hsa-miR-323b-5p	40	11	14	12	25	17	33	11	10	24	12	14	26	69	22	22	8	16	27	20	23	8	21	13	49	14	29	17	23	11	26	24	16	8	16	19	11	21	17	95	37	99	24	15	36	12	12	81	15
hsa-miR-324-3p	6	2	6	4	5	11	8	3	1	11	5	8	4	13	8	7	6	5	9	8	7	6	4	1	10	2	3	3	12	13	12	16	13	9	8	6	3	9	10	15	17	7	3	16	6	6	8	14	9
hsa-miR-324-5p	19	7	14	9	8	5	25	6	13	28	12	9	7	10	9	14	5	10	13	10	15	4	10	5	29	3	10	9	8	21	9	14	16	19	17	17	7	16	14	21	13	26	13	14	9	10	13	31	9
hsa-miR-325	14	8	10	9	11	11	14	7	2	22	12	12	8	29	17	1	4	11	15	11	10	5	12	8	24	10	9	9	12	16	15	13	13	13	9	10	8	13	17	14	13	29	11	11	7	7	7	31	4
hsa-miR-326	8	9	2	6	13	17	13	5	2	24	5	9	7	25	10	19	2	6	8	9	5	4	8	4	9	4	7	7	11	16	10	11	7	10	9	4	5	10	8	26	12	20	10	8	9	7	3	18	6
hsa-miR-328-3p	20	17	9	12	11	22	10	6	8	36	8	20	8	113	9	37	3	17	14	20	7	15	8	14	25	22	17	18	13	26	16	13	16	20	18	18	6	27	13	114	20	112	22	15	15	17	11	117	10
hsa-miR-328-5p	11	8	5	13	7	8	14	8	4	18	8	10	8	16	5	5	6	6	5	3	12	2	4	4	11	8	5	1	8	14	13	10	4	5	4	10	4	9	11	22	6	24	8	5	10	6	3	23	1
hsa-miR-329-3p	15	4	4	7	12	2	22	3	5	8	4	3	12	11	6	5	5	1	13	3	12	1	7	1	17	2	11	2	3	4	5	9	1	7	4	1	2	2	8	8	3	7	5	5	9	2	12	14	4
hsa-miR-329-5p	18	15	6	6	11	12	12	8	10	26	7	14	9	23	4	8	6	10	12	10	7	8	4	6	19	5	13	3	10	16	11	15	13	13	6	11	5	13	14	19	12	15	8	7	15	10	9	20	6
hsa-miR-330-3p	11	12	10	7	15	17	27	6	4	22	8	3	7	32	9	12	12	9	12	11	12	7	10	7	22	9	8	3	12	16	17	17	10	16	6	13	4	12	7	24	8	26	14	10	9	11	13	18	5
hsa-miR-330-5p	24	9	9	13	16	7	23	7	6	17	12	11	9	26	12	6	7	9	15	7	21	4	9	1	26	7	8	7	10	12	7	10	6	8	15	9	6	15	15	16	12	13	12	6	15	8	6	17	5
hsa-miR-331-3p	5	5	3	4	2	5	7	4	3	14	6	4	3	21	3	11	4	9	2	7	6	6	4	5	6	4	5	6	4	12	8	11	4	6	7	11	3	9	8	19	6	24	7	4	4	5	6	13	3
hsa-miR-331-5p	21	14	15	8	17	10	30	13	8	24	13	16	16	58	17	17	7	11	24	8	7	13	13	2	21	10	18	6	14	20	13	20	8	12	13	16	5	17	23	58	21	37	12	15	12	11	11	61	7
hsa-miR-335-5p	50	27	15	26	33	33	41	16	14	35	28	39	18	119	23	55	19	26	36	25	26	11	18	19	33	18	16	16	23	46	20	34	18	34	20	34	10	24	19	111	24	117	38	31	23	27	21	116	10
hsa-miR-337-3p	35	16	20	10	18	16	26	7	12	32	10	16	15	110	20	41	10	18	23	20	18	14	16	15	30	17	18	6	21	17	22	21	11	19	17	19	10	19	15	105	12	106	15	16	18	9	19	87	10
hsa-miR-337-5p	22	8	15	9	23	21	19	5	7	16	16	21	17	84	14	20	15	10	22	18	14	14	10	16	29	5	15	14	25	23	20	14	14	8	10	10	11	16	18	89	17	76	15	11	13	6	7	75	12
hsa-miR-338-5p	8	7	9	10	6	5	18	1	1	22	9	7	5	11	4	3	2	4	9	4	7	1	8	8	13	7	8	5	6	8	5	14	8	10	11	1	5	6	8	9	9	20	15	5	8	2	6	13	4
hsa-miR-339-3p	7	7	5	9	12	13	8	2	8	16	8	6	9	19	9	5	9	10	12	11	7	3	6	3	22	5	6	6	8	15	8	11	4	15	10	11	3	9	9	21	14	24	15	2	9	8	11	26	3
hsa-miR-339-5p	15	9	9	16	16	14	15	11	3	21	13	10	8	28	14	13	7	14	13	12	11	5	10	7	33	9	16	7	7	16	8	23	5	19	12	15	2	12	17	26	6	20	17	13	17	12	7	36	7
hsa-miR-33a-5p	33	5	10	7	10	16	32	4	11	20	21	13	13	71	13	22	10	6	34	13	8	10	11	12	22	7	19	10	14	13	23	17	10	18	15	13	11	11	16	69	19	69	20	7	13	8	20	64	10
hsa-miR-33b-5p	11	7	9	3	16	8	22	10	9	18	18	11	10	24	7	24	10	9	10	10	9	7	11	2	26	4	10	6	11	25	10	21	10	7	10	15	7	7	11	24	21	26	15	14	16	18	12	26	8
hsa-miR-340-5p	11	22	7	29	19	19	25	6	3	32	7	11	13	12	16	7	4	12	14	7	15	16	17	7	28	7	9	9	18	47	19	23	17	13	43	22	3	26	80	24	9	26	16	56	14	18	9	13	11
hsa-miR-342-3p	14	14	6	14	9	10	8	6	6	14	10	12	7	13	10	9	3	14	9	7	6	4	10	10	13	5	4	6	14	12	12	15	10	10	8	6	3	16	13	17	17	20	18	12	12	2	6	23	6
hsa-miR-342-5p	17	13	21	9	23	20	25	6	11	28	23	17	14	50	14	23	12	6	33	17	18	7	12	5	19	7	14	10	17	16	24	17	10	18	24	11	14	22	20	54	25	70	15	13	19	18	17	66	11
hsa-miR-345-3p	17	7	5	7	10	10	21	3	7	11	9	5	11	14	11	14	5	6	15	9	5	5	5	4	23	2	8	11	20	13	21	12	6	9	11	5	7	17	14	21	11	23	8	9	12	7	12	16	10
hsa-miR-345-5p	33	11	13	15	15	14	18	11	10	30	14	5	20	34	11	18	8	10	28	10	17	5	12	4	31	2	17	5	14	25	14	20	18	10	24	4	9	14	14	30	19	24	15	9	13	10	20	18	15
hsa-miR-346	18	18	12	12	20	16	22	12	6	29	8	14	17	88	15	31	10	17	22	19	11	8	12	12	39	15	16	13	11	16	25	23	17	9	27	21	7	21	25	105	29	104	18	10	14	10	14	105	16
hsa-miR-34a-5p	18	17	10	19	7	16	18	12	6	29	9	8	10	33	7	12	4	4	15	7	5	6	9	8	15	9	8	4	6	15	14	12	8	12	13	14	5	13	17	28	7	29	15	10	15	10	6	27	6
hsa-miR-34b-3p	18	10	17	11	10	16	12	6	2	13	9	15	9	20	5	14	4	9	12	11	10	4	7	6	18	11	4	6	5	19	11	12	7	9	7	13	4	12	7	18	13	29	13	6	13	12	7	21	5
hsa-miR-34c-3p	11	6	6	12	13	9	14	11	4	18	9	8	6	13	11	5	6	6	14	11	13	4	5	1	9	3	6	5	5	14	14	17	16	7	11	10	6	8	11	15	12	21	11	10	11	7	11	21	5
hsa-miR-34c-5p	5	8	5	6	8	14	21	5	4	18	7	6	7	13	11	6	4	5	8	8	11	5	9	9	20	5	5	4	5	11	17	18	10	16	10	9	9	11	10	15	15	22	13	6	4	5	6	18	2
hsa-miR-3605-3p	17	16	14	10	14	18	19	7	5	30	18	22	13	106	9	26	11	10	19	24	15	12	7	11	19	15	10	13	16	36	22	25	21	20	11	15	8	35	20	103	17	94	19	9	12	12	10	86	12
hsa-miR-3605-5p	10	9	11	9	10	10	18	7	6	18	7	1	8	17	5	8	5	7	15	5	9	6	10	5	21	3	8	3	11	17	4	18	6	9	9	10	3	12	14	21	11	13	17	4	9	6	6	19	4
hsa-miR-361-3p	19	16	2	12	7	12	12	14	6	18	8	20	11	15	10	20	5	8	8	10	7	23	6	3	15	3	9	5	9	38	7	12	1	20	8	22	3	14	9	32	11	31	4	23	8	18	9	17	3
hsa-miR-361-5p	17	17	14	16	14	26	20	17	11	32	11	20	16	95	16	32	6	25	18	29	14	8	15	17	32	10	16	10	21	30	25	22	12	14	16	25	11	23	19	90	23	98	28	23	13	13	14	89	14
hsa-miR-3613-3p	16	15	4	14	8	22	9	8	4	20	7	10	10	32	6	12	4	9	12	14	14	7	6	8	17	2	6	5	10	22	8	26	7	10	9	18	10	11	10	17	11	23	12	11	7	14	8	24	11
hsa-miR-3613-5p	4	6	4	8	7	8	10	2	2	7	4	7	4	11	4	4	3	5	6	3	6	2	3	3	13	9	4	1	7	8	10	16	8	6	12	7	6	8	7	18	9	16	10	4	4	3	2	14	2
hsa-miR-3614-3p	26	14	9	15	20	19	21	5	7	40	13	15	20	125	12	41	10	14	17	15	13	12	11	18	25	21	15	23	22	29	21	19	14	18	9	21	12	18	17	130	19	121	13	21	19	11	14	124	15
hsa-miR-3614-5p	19	11	11	18	16	15	29	9	12	24	13	16	15	21	8	7	5	8	20	21	16	6	14	2	26	14	15	4	14	20	11	13	8	13	9	16	10	14	14	24	16	23	14	13	20	8	17	22	11
hsa-miR-3615	8	14	4	15	7	10	14	7	3	25	7	13	3	21	8	10	5	6	12	9	8	5	7	7	19	5	9	4	12	21	12	18	6	18	9	11	6	13	12	23	16	21	8	12	5	15	8	30	8
hsa-miR-362-3p	20	9	13	6	17	16	19	3	7	15	15	11	12	52	14	15	7	5	17	13	16	3	15	3	17	16	14	14	20	9	10	13	11	7	17	10	6	14	11	55	11	55	17	6	16	4	15	57	11
hsa-miR-362-5p	45	73	32	80	46	110	52	43	10	236	28	30	37	102	26	35	19	21	45	64	57	15	51	12	51	14	18	15	27	143	44	140	102	120	35	40	32	86	65	83	47	108	21	21	34	67	61	88	32
hsa-miR-363-3p	15	11	16	10	19	16	30	10	7	19	20	16	20	46	6	14	10	12	15	11	11	6	15	9	29	13	7	6	16	21	21	17	14	19	15	12	5	14	26	37	29	34	16	6	15	6	13	41	13
hsa-miR-363-5p	20	14	14	19	20	15	27	8	8	33	17	11	13	88	12	21	7	16	28	27	12	15	21	19	25	12	9	12	10	22	21	21	16	16	20	22	6	13	23	83	19	76	13	9	21	10	13	86	10
hsa-miR-365a-3p+hsa-miR-365b-3p	13	13	10	6	7	17	11	7	6	27	8	8	10	31	10	13	3	14	15	11	8	8	12	5	20	8	11	8	13	25	7	20	9	10	10	17	8	16	15	36	12	27	12	13	4	15	5	35	8
hsa-miR-365b-5p	22	9	9	3	12	22	26	9	8	21	16	8	14	28	13	15	7	8	15	16	17	4	12	6	23	13	9	6	9	16	15	15	14	16	17	12	10	19	16	30	12	31	19	8	15	11	12	24	10
hsa-miR-367-3p	28	7	13	18	25	20	23	8	9	23	14	18	19	93	14	45	18	8	29	21	22	17	11	16	38	20	26	13	23	25	30	17	19	21	18	15	11	30	30	105	34	99	38	25	22	14	17	96	9
hsa-miR-369-3p	20	9	4	10	22	15	19	3	6	26	14	17	13	79	13	18	6	12	15	13	12	4	6	8	11	16	10	8	15	21	13	15	12	14	18	13	8	18	15	87	23	59	12	13	16	13	9	70	9
hsa-miR-369-5p	21	7	13	14	19	9	29	10	7	25	16	10	15	29	12	10	6	14	20	10	21	9	22	6	39	12	18	5	22	23	19	15	7	22	15	15	7	27	21	33	19	38	17	14	25	7	21	28	11
hsa-miR-3690	28	6	18	16	17	22	33	9	4	28	16	12	16	65	19	21	11	6	24	18	19	11	13	7	40	15	15	10	15	23	22	19	18	10	8	23	8	15	20	83	21	70	16	12	24	11	15	70	10
hsa-miR-370-3p	18	6	12	8	13	11	22	4	3	16	13	11	9	22	9	4	6	7	21	12	14	10	11	7	17	5	6	5	9	19	10	10	12	13	9	9	4	6	20	14	14	21	15	9	8	7	4	21	8
hsa-miR-370-5p	12	19	12	6	10	11	13	13	5	21	4	15	7	30	10	9	1	7	13	14	8	10	8	11	14	7	8	2	14	19	11	16	11	10	6	19	8	19	12	33	8	27	14	7	10	12	12	23	9
hsa-miR-371a-5p	6	8	6	10	11	14	16	6	9	14	5	9	5	37	12	10	4	11	13	11	15	7	14	4	23	8	11	2	14	16	13	15	8	9	5	8	9	13	13	21	14	24	13	7	16	5	6	20	2
hsa-miR-371b-5p	10	8	7	17	10	17	18	8	6	38	4	4	9	20	11	6	6	7	12	6	9	2	4	8	12	4	4	5	8	26	13	28	21	15	7	6	7	15	10	22	17	22	11	13	16	16	12	21	12
hsa-miR-372-3p	11	12	4	12	6	7	16	10	6	18	4	6	10	25	9	20	4	7	11	12	10	7	6	4	8	10	5	5	4	12	18	13	8	11	11	9	5	12	13	22	13	34	8	12	9	12	7	39	7
hsa-miR-373-3p	9	12	5	9	6	10	18	5	9	16	13	14	10	26	6	17	3	8	10	12	10	6	7	4	16	5	1	3	4	14	8	10	6	14	8	7	6	10	7	20	14	27	7	5	5	7	4	35	9
hsa-miR-374a-3p	20	14	21	9	9	8	15	13	7	41	12	19	9	17	30	36	3	13	15	13	12	29	9	4	33	10	14	4	6	32	12	7	10	12	24	23	2	9	62	17	4	22	6	30	14	53	7	21	9
hsa-miR-374a-5p	19	11	8	12	21	10	15	3	1	22	20	8	9	31	19	37	8	6	7	12	12	16	16	6	17	9	14	3	8	29	12	7	8	17	17	19	4	10	11	21	7	27	5	14	22	18	9	20	11
hsa-miR-374b-5p	18	11	3	11	6	15	13	9	4	9	7	12	10	16	7	16	3	9	10	3	5	7	5	7	7	8	5	4	14	11	11	22	7	12	11	9	7	21	13	29	15	19	11	9	8	9	4	24	8
hsa-miR-374c-5p	11	3	6	6	15	18	20	6	3	21	7	5	9	10	8	4	10	7	15	12	15	4	14	9	21	4	16	4	13	15	16	12	18	10	8	8	10	7	17	13	23	18	15	6	15	11	10	15	14
hsa-miR-375	15	12	4	4	10	10	16	7	3	17	15	4	12	27	5	11	4	15	10	9	8	8	13	5	12	5	4	2	11	24	17	12	7	12	11	9	5	18	8	19	7	25	15	2	7	8	6	23	4
hsa-miR-376a-2-5p	38	28	32	29	39	25	36	15	20	34	41	31	30	41	34	30	12	23	48	22	24	26	27	29	46	33	30	32	27	48	31	39	13	28	32	41	8	44	41	40	30	52	30	38	43	24	23	45	9
hsa-miR-376a-3p	3	6	7	9	8	5	12	4	7	11	4	8	2	14	6	6	6	6	9	7	4	8	6	2	16	4	2	3	6	15	10	12	4	14	7	6	2	8	14	12	9	17	7	8	13	4	10	16	5
hsa-miR-376b-3p	19	16	5	5	14	8	22	3	5	23	9	11	9	28	12	16	4	10	13	6	10	14	13	3	26	5	10	7	12	23	10	9	11	9	6	9	1	17	13	20	10	24	14	12	9	9	11	18	5
hsa-miR-376c-3p	18	8	10	8	14	12	12	10	3	21	7	16	4	56	11	14	3	6	13	11	13	4	4	7	17	8	9	3	6	19	9	16	11	9	12	17	10	11	13	46	13	52	8	3	15	7	5	51	7
hsa-miR-376c-5p	22	9	10	12	23	13	35	7	5	16	8	15	13	33	14	14	6	11	21	14	6	9	15	8	35	11	16	3	11	21	15	27	7	13	15	10	7	12	12	26	13	32	23	15	14	6	7	31	9
hsa-miR-377-3p	14	12	2	14	10	10	17	5	8	22	5	7	11	19	4	8	5	10	12	9	8	5	5	6	16	4	8	5	10	16	14	10	7	10	10	15	6	9	12	34	13	24	10	7	12	5	8	28	5
hsa-miR-378b	16	13	6	6	12	14	22	5	5	21	11	8	15	27	9	1	8	8	12	17	10	6	13	5	30	7	11	6	15	17	11	21	11	12	11	6	10	11	14	18	16	25	13	7	16	5	11	27	4
hsa-miR-378c	19	13	18	7	16	15	32	2	7	22	20	20	16	79	18	17	12	12	21	15	22	13	21	5	26	7	15	13	19	24	21	13	21	9	22	9	12	13	20	71	19	82	22	7	23	13	18	72	12
hsa-miR-378d	1	1	1	1	1	3	1	1	1	1	1	1	1	34	1	98	1	1	1	1	1	1	1	1	1	1	1	1	1	1	1	45	1	22	1	1	1	1	1	1	1	1	1	1	1	1	1	1	1
hsa-miR-378e	27	12	16	13	23	28	36	14	18	46	29	24	19	120	22	46	14	20	30	24	30	16	18	21	32	24	20	16	17	29	32	35	16	23	26	21	10	29	25	106	35	123	24	25	27	16	22	114	11
hsa-miR-378f	24	12	11	13	25	9	20	4	9	17	15	12	15	51	12	17	5	3	19	16	9	10	12	11	26	11	10	6	17	9	12	16	7	9	19	8	5	16	21	63	26	62	22	11	17	6	12	58	12
hsa-miR-378g	37	8	16	11	36	10	21	2	7	26	29	20	17	62	28	24	15	11	35	21	10	10	18	11	31	9	19	13	21	23	34	28	14	8	26	5	9	16	27	63	41	53	26	13	33	13	16	67	8
hsa-miR-378h	55	13	18	14	29	23	33	9	10	37	15	38	21	98	16	32	12	26	31	24	18	15	29	20	39	24	18	18	25	31	36	38	23	22	28	25	8	18	36	95	32	66	25	15	27	11	14	99	9
hsa-miR-378i	17	11	16	10	15	21	29	6	4	24	12	9	8	30	12	18	7	13	18	7	14	4	15	11	28	11	15	6	9	19	12	18	9	16	11	7	7	18	14	24	11	26	16	12	21	5	12	31	9
hsa-miR-379-5p	12	5	5	9	11	5	25	1	5	9	15	4	10	17	5	2	5	8	13	7	14	6	8	2	17	3	10	3	8	11	9	8	8	7	3	5	1	6	4	8	12	14	12	7	6	4	7	17	5
hsa-miR-380-3p	5	13	6	9	5	13	21	4	6	20	11	12	7	19	9	6	3	5	12	4	9	2	2	4	20	4	6	2	5	13	18	11	9	5	17	9	3	10	9	11	7	15	17	7	11	14	9	23	10
hsa-miR-381-3p	13	3	7	6	11	6	12	9	9	12	5	7	6	17	10	10	3	4	12	5	8	5	6	5	16	4	10	5	10	14	9	9	10	8	11	6	3	4	8	16	12	18	6	3	19	4	7	17	9
hsa-miR-381-5p	15	5	12	8	12	14	24	6	9	12	10	6	10	16	10	9	3	6	15	7	10	4	13	8	28	4	4	6	10	12	8	13	6	10	16	9	8	12	17	14	17	35	12	4	16	6	11	21	7
hsa-miR-382-3p	10	9	7	7	10	10	8	4	2	13	9	5	10	19	11	7	2	5	5	7	5	9	6	4	9	8	8	7	7	9	3	14	13	10	8	13	4	7	7	21	4	13	12	8	11	10	6	18	12
hsa-miR-382-5p	10	4	7	4	12	6	15	6	7	5	4	3	8	14	6	5	4	2	11	4	5	3	6	4	13	3	5	5	6	10	10	12	6	7	8	5	5	9	14	13	12	15	10	8	4	5	8	8	4
hsa-miR-383-5p	16	16	10	13	12	12	15	7	6	19	12	17	9	33	9	18	6	12	21	18	13	2	16	12	20	10	12	10	10	19	16	23	10	10	21	14	4	12	15	36	13	43	10	14	12	17	5	40	8
hsa-miR-384	17	6	10	13	9	12	13	4	5	13	2	13	7	17	11	11	8	7	9	3	10	7	10	5	13	4	5	10	12	11	10	10	8	11	7	11	5	11	13	23	12	16	14	2	8	9	7	18	3
hsa-miR-3916	7	8	4	6	8	7	13	2	8	19	7	3	6	20	10	4	7	3	10	5	5	5	7	6	13	5	8	8	8	14	6	10	7	8	10	7	5	4	12	14	18	17	10	2	7	9	7	18	5
hsa-miR-3918	15	11	4	10	17	15	25	9	11	42	9	17	13	33	14	16	5	9	12	13	10	3	9	5	29	5	5	4	15	22	25	10	14	12	15	14	8	16	17	22	23	33	16	9	18	20	18	21	12
hsa-miR-3928-3p	20	7	8	9	11	6	15	6	9	11	11	10	9	18	14	12	4	5	23	10	16	3	9	4	23	6	11	4	10	12	12	12	8	11	11	5	8	13	13	19	16	24	13	4	20	8	8	21	4
hsa-miR-3934-5p	13	15	5	11	7	20	10	7	4	23	5	9	7	27	6	23	5	8	11	16	9	18	10	5	16	9	8	6	14	12	18	16	11	8	9	13	8	22	12	35	14	37	10	34	10	3	2	28	5
hsa-miR-409-3p	7	9	3	5	5	10	10	10	1	20	4	8	6	14	4	9	1	5	3	10	4	5	7	2	12	5	6	4	8	21	16	11	15	10	8	9	2	5	7	25	13	15	11	4	7	7	2	16	11
hsa-miR-409-5p	11	5	6	6	16	10	18	4	9	17	11	1	7	19	7	11	6	6	6	7	9	8	11	2	20	4	10	9	10	11	8	7	8	8	9	7	9	11	7	19	16	11	10	6	8	9	9	10	15
hsa-miR-410-3p	16	5	10	7	11	8	15	5	4	18	7	8	7	16	14	14	3	4	5	4	7	6	8	6	17	4	7	5	12	22	22	15	4	9	7	11	6	12	9	20	22	16	21	3	12	8	5	13	6
hsa-miR-411-5p	15	7	13	9	16	14	17	5	7	12	12	10	7	57	12	19	9	9	16	16	4	6	6	7	26	10	7	10	29	18	19	13	10	8	22	9	3	13	18	67	20	54	14	21	12	11	11	62	15
hsa-miR-412-3p	44	12	22	7	22	18	30	10	12	30	21	20	19	71	15	34	12	14	36	10	32	11	25	12	31	7	27	10	21	17	28	17	21	12	33	12	14	19	21	93	28	78	16	19	27	11	13	74	10
hsa-miR-421	149	183	1	173	1	291	1	1	1	272	1	221	1	222	1	111	1	200	1	3	1	42	1	64	1	1	1	1	1	345	1	580	1	548	1	147	1	170	1	1	1	1	1	240	1	141	1	1	1
hsa-miR-422a	18	14	4	12	9	13	18	5	7	30	13	18	4	35	10	23	4	9	10	17	10	10	10	3	10	7	4	14	11	31	9	23	8	18	15	11	5	18	15	30	11	32	5	18	11	20	4	24	10
hsa-miR-423-3p	14	39	16	11	6	16	9	9	7	32	12	40	11	23	17	36	2	15	13	17	6	61	10	11	24	17	12	3	6	87	24	31	9	19	20	41	4	60	40	38	11	24	9	32	10	40	4	23	4
hsa-miR-423-5p	15	12	10	10	7	12	14	5	5	26	12	13	10	15	10	14	2	7	11	13	15	6	8	6	24	8	8	10	9	24	8	13	11	16	12	12	6	12	8	29	15	27	9	13	17	12	11	36	7
hsa-miR-424-5p	8	11	6	5	6	13	11	8	1	20	4	15	3	15	11	23	2	12	8	11	8	19	4	2	19	6	8	2	3	17	7	12	11	11	21	13	5	20	50	25	11	24	9	37	5	17	2	18	2
hsa-miR-425-5p	21	11	17	10	19	26	19	9	14	20	12	19	10	92	21	25	6	17	25	17	10	15	15	16	28	19	16	11	24	16	19	18	13	13	21	17	3	21	18	111	24	90	14	15	16	12	12	92	12
hsa-miR-4284	17	8	14	9	20	12	22	4	6	19	19	6	27	70	19	19	7	8	20	20	10	7	13	15	26	8	18	5	12	15	14	11	8	10	19	10	3	18	13	83	17	83	16	12	21	14	8	86	6
hsa-miR-4286	9	3	7	7	10	14	11	7	5	13	9	5	9	20	8	11	4	9	18	11	6	10	3	3	10	3	6	5	15	21	6	8	11	7	6	13	4	16	16	17	10	24	10	11	8	3	5	38	4
hsa-miR-429	16	5	7	8	11	6	22	2	3	19	7	10	7	21	12	8	5	13	8	11	11	8	10	4	17	7	6	3	9	13	9	12	6	9	7	7	2	12	12	19	11	18	11	5	13	4	8	18	4
hsa-miR-431-5p	15	14	12	14	16	9	21	5	7	13	10	13	6	16	13	12	10	11	21	9	3	8	16	5	25	8	14	5	10	25	8	16	10	12	14	14	2	17	8	17	10	15	13	7	11	7	13	30	7
hsa-miR-432-5p	4	8	10	6	11	10	11	14	7	22	8	8	9	12	12	10	7	3	10	15	4	6	5	4	12	2	6	5	8	18	10	8	10	14	8	5	6	18	9	23	9	18	7	11	8	9	8	22	2
hsa-miR-433-3p	16	10	7	8	14	18	16	4	5	20	10	5	11	24	4	13	5	10	12	13	9	6	10	4	18	13	10	4	10	18	4	11	7	9	6	10	2	10	10	33	11	30	8	6	14	12	12	31	8
hsa-miR-433-5p	14	12	21	7	19	10	23	12	8	19	14	9	9	30	19	9	5	13	18	21	23	9	11	12	18	12	13	8	13	20	18	20	14	3	11	15	5	22	24	32	21	25	15	12	15	11	8	34	11
hsa-miR-4421	13	14	3	15	13	12	19	7	7	12	10	6	12	25	13	9	3	9	6	10	14	6	7	1	19	7	10	8	11	26	8	14	6	8	20	8	10	11	14	16	17	30	17	5	11	10	7	24	6
hsa-miR-4425	15	12	3	7	5	12	14	5	6	16	15	10	10	19	13	8	5	12	15	8	11	9	11	5	15	9	13	6	7	18	7	21	8	15	11	9	5	13	10	20	16	22	8	3	16	14	7	22	6
hsa-miR-4431	17	9	10	16	9	10	22	6	6	17	10	9	4	24	7	18	5	9	12	19	10	6	13	7	23	10	8	5	11	15	13	12	8	11	13	6	5	11	16	27	13	36	9	6	17	10	6	28	4
hsa-miR-4435	24	66	14	63	19	93	24	34	12	217	9	20	9	48	9	31	9	29	15	44	24	16	15	14	25	9	15	11	16	160	30	123	51	118	27	34	13	60	23	40	44	52	17	7	29	59	17	43	13
hsa-miR-4443	14	11	8	4	13	11	17	10	6	19	10	3	3	20	11	10	3	6	6	3	4	8	8	4	20	4	11	5	9	15	17	18	8	14	5	16	7	10	9	22	2	29	5	6	6	13	6	25	7
hsa-miR-4448	15	12	8	13	10	12	18	5	8	24	5	11	4	22	14	3	5	7	12	8	13	7	10	9	17	6	10	2	18	16	16	24	9	13	12	22	11	8	13	29	19	29	12	8	13	6	9	35	7
hsa-miR-4451	53	151	57	61	54	36	23	23	4	158	15	216	8	82	99	140	8	81	86	211	20	200	610	178	45	47	22	7	11	192	55	44	4	37	32	179	3	84	43	113	5	59	14	49	99	569	10	38	4
hsa-miR-4454+hsa-miR-7975	21	9	10	15	19	20	18	7	5	22	15	20	10	25	14	24	4	6	22	8	13	4	9	3	22	9	15	8	13	25	31	23	18	22	20	16	6	21	24	10	28	19	24	9	19	4	12	18	5
hsa-miR-4455	13	3	2	5	8	11	9	3	2	13	14	3	6	11	12	10	5	5	9	9	12	3	6	4	10	5	13	5	13	3	7	7	10	1	5	6	3	4	6	10	12	10	12	6	8	5	9	19	4
hsa-miR-4458	22	4	11	10	28	12	26	6	6	20	17	12	9	71	24	21	5	8	26	16	15	4	12	7	28	7	15	4	17	14	17	10	9	10	21	12	7	13	18	62	12	57	16	9	14	13	11	60	4
hsa-miR-4461	22	12	20	9	13	17	32	8	8	28	14	22	19	84	17	27	14	11	23	15	11	10	18	8	37	11	25	13	19	25	18	23	12	14	18	13	10	21	20	93	18	98	20	10	19	9	15	91	15
hsa-miR-448	30	16	9	12	10	11	14	8	9	22	21	17	13	87	11	21	7	15	13	23	16	7	10	16	21	7	10	8	19	26	25	17	7	13	19	24	8	11	22	93	24	74	22	7	15	5	14	80	9
hsa-miR-4485-3p	26	9	11	14	13	17	15	6	3	14	7	10	14	62	8	24	7	12	20	14	10	5	13	7	21	2	9	7	17	20	16	10	10	8	13	11	5	12	16	73	16	66	15	12	20	8	9	68	8
hsa-miR-4488	10	9	5	9	3	9	11	10	4	19	8	18	6	77	5	12	5	13	6	17	14	8	12	10	12	7	7	14	10	22	16	14	9	9	16	22	7	21	13	67	15	95	10	8	13	8	3	80	4
hsa-miR-449a	23	10	12	17	17	18	20	6	8	29	13	12	10	73	22	19	5	14	19	20	12	6	10	6	39	7	13	11	13	22	19	17	9	10	17	20	6	19	28	77	20	84	15	11	19	8	10	91	11
hsa-miR-449b-5p	10	10	6	20	13	10	27	5	8	20	9	11	7	34	3	9	4	15	14	17	12	9	12	7	17	12	8	10	8	16	17	16	9	14	13	23	6	17	13	32	16	35	10	7	16	14	13	48	7
hsa-miR-449c-5p	13	6	3	4	11	4	13	4	4	10	9	7	8	15	11	8	9	7	15	6	6	4	11	3	12	5	9	5	9	6	16	8	9	8	11	5	1	7	13	23	15	25	13	8	14	2	14	21	8
hsa-miR-450a-1-3p	23	13	25	12	17	22	19	10	9	30	27	17	21	74	17	32	12	14	26	16	19	13	16	14	25	16	27	14	26	16	19	19	13	17	20	8	8	25	16	87	18	73	15	15	26	15	22	71	12
hsa-miR-450a-2-3p	14	14	5	8	12	16	14	10	5	39	10	14	5	38	9	15	3	19	11	16	11	17	10	10	10	12	6	6	9	23	11	18	6	17	8	17	4	13	14	42	12	42	11	21	10	13	5	47	4
hsa-miR-450a-5p	11	16	7	10	10	18	9	11	1	26	5	16	5	48	4	24	4	14	3	20	3	13	7	15	9	13	8	14	6	38	13	21	8	18	7	18	3	21	8	35	9	28	12	18	5	17	7	36	7
hsa-miR-450b-3p	9	4	1	6	4	12	17	5	3	18	6	11	6	16	7	5	4	5	6	13	4	5	6	6	12	8	7	4	11	13	19	22	14	18	11	16	5	14	11	19	16	15	26	9	6	11	10	21	4
hsa-miR-450b-5p	20	11	14	15	15	7	21	6	7	30	10	12	11	41	19	21	10	5	24	4	12	13	15	7	27	9	13	8	22	9	16	13	14	7	16	13	10	15	11	45	14	39	15	6	24	9	9	56	13
hsa-miR-4516	1413	339	15190	1696	5458	567	35	613	6	427	215	421	34	143	4153	244	188	38	190	106	350	246	156	52	28415	419	421	38	1069	276	2738	58	35	77	7425	1071	1506	1208	58566	689	116	412	56	3810	402	226	28	251	91
hsa-miR-451a	12	11	2	6	3	16	12	3	3	23	2	8	9	22	9	9	1	4	9	4	9	4	5	7	18	8	7	7	6	13	12	13	11	12	5	6	6	16	10	18	12	11	15	11	2	7	7	22	6
hsa-miR-452-5p	16	12	6	6	19	11	17	7	4	17	9	10	12	16	7	12	6	4	12	18	8	5	10	8	21	11	15	7	12	17	8	16	2	11	8	12	4	13	7	16	11	16	14	8	12	14	6	30	4
hsa-miR-4521	10	8	4	7	4	8	12	5	5	9	11	1	5	14	8	7	5	6	9	4	15	3	9	5	13	9	3	3	8	16	5	4	8	7	9	10	5	8	11	14	6	15	10	5	15	3	10	21	6
hsa-miR-4524a-5p	21	18	11	34	23	17	14	9	1	35	18	35	10	63	14	43	8	22	26	13	8	17	9	16	28	22	23	15	13	46	21	40	20	41	21	37	12	35	18	36	30	41	27	23	21	17	11	33	3
hsa-miR-4531	21	7	6	9	9	17	17	8	5	12	12	7	16	20	8	5	6	12	21	10	14	3	15	4	25	5	12	5	8	23	17	20	9	8	13	9	5	14	7	22	12	28	18	8	10	4	7	19	6
hsa-miR-4532	31	14	9	8	12	14	34	6	5	13	25	12	23	52	11	22	16	4	32	8	11	8	11	9	31	9	22	2	22	16	15	15	12	12	15	13	6	13	20	63	34	72	17	13	25	10	15	89	10
hsa-miR-4536-3p	31	17	14	9	25	21	28	6	7	26	20	14	8	49	19	10	13	20	22	20	20	10	21	11	22	18	17	13	18	32	18	33	13	25	11	24	12	15	15	28	26	42	19	14	19	8	15	51	10
hsa-miR-4536-5p	21	7	11	13	11	16	20	9	4	20	15	16	18	65	15	24	9	12	24	18	12	13	14	10	21	14	11	7	22	9	18	18	17	9	21	16	8	11	26	72	20	74	21	11	14	11	10	60	8
hsa-miR-454-3p	7	5	11	2	6	5	10	3	1	10	7	5	12	35	5	8	2	4	15	6	10	3	6	4	6	9	9	6	4	7	10	4	4	15	7	6	6	8	7	32	13	40	5	5	5	3	5	36	2
hsa-miR-455-3p	23	19	21	17	24	23	39	11	6	31	16	26	23	117	12	27	4	20	21	20	13	10	6	18	19	22	15	16	16	33	21	24	9	19	17	21	8	29	16	102	16	115	15	14	19	10	10	111	6
hsa-miR-455-5p	14	14	18	14	14	9	22	6	4	19	16	18	15	73	11	20	6	8	15	14	15	13	15	5	22	10	11	7	30	16	23	24	12	5	21	9	12	9	16	74	22	62	15	8	17	6	15	65	14
hsa-miR-4647	17	9	9	7	15	12	21	11	8	21	9	8	11	22	6	13	14	20	16	13	13	7	17	5	20	10	12	4	10	14	10	10	7	15	16	14	9	19	13	31	15	34	15	10	5	12	12	22	3
hsa-miR-4707-3p	27	8	7	11	13	5	36	4	10	26	8	14	13	64	15	9	10	9	25	21	18	6	16	8	26	10	15	11	19	17	24	18	7	10	13	7	7	16	17	74	23	67	20	12	23	10	8	60	3
hsa-miR-4707-5p	15	5	8	7	13	13	17	2	10	18	12	5	9	24	6	18	7	7	7	10	4	6	17	10	22	10	9	12	10	14	17	13	15	9	12	10	4	10	11	20	12	26	16	7	12	8	20	21	6
hsa-miR-4741	24	11	13	8	18	11	24	14	9	15	21	7	14	10	14	13	10	6	19	11	18	5	15	6	33	5	18	7	7	16	12	15	8	9	9	13	7	9	15	25	14	21	16	10	21	8	16	29	2
hsa-miR-4755-5p	9	14	3	12	7	18	16	13	6	34	5	13	5	30	9	16	2	13	5	16	7	3	5	8	6	6	5	5	12	29	15	23	26	19	19	19	11	18	10	28	17	33	23	10	11	17	10	35	16
hsa-miR-4787-3p	6	11	9	10	18	12	27	8	6	20	13	8	4	32	8	10	6	9	7	10	1	12	6	7	24	6	4	10	15	19	13	16	8	9	8	12	7	18	13	23	12	26	15	14	13	8	3	27	11
hsa-miR-4787-5p	17	6	14	6	22	11	16	11	9	22	11	10	7	57	7	11	5	7	17	10	10	8	7	5	21	6	8	5	15	10	16	13	6	16	12	11	4	17	21	61	17	48	15	6	10	8	9	40	6
hsa-miR-4792	17	6	10	12	10	9	20	9	4	23	10	13	4	29	15	17	9	9	11	6	12	4	13	6	17	5	7	6	3	15	6	18	4	14	13	7	4	11	13	28	15	28	13	6	12	9	7	31	8
hsa-miR-483-3p	11	11	5	10	10	17	29	3	8	15	10	5	2	16	8	7	6	16	11	8	10	2	9	5	15	3	10	8	8	21	8	15	6	12	9	11	10	19	9	27	10	29	16	6	6	13	7	20	5
hsa-miR-483-5p	28	17	11	10	11	12	24	8	9	18	10	17	8	20	14	8	4	4	24	15	10	9	20	10	21	10	8	6	11	29	14	20	10	11	9	12	6	21	14	23	14	25	11	11	11	10	10	29	9
hsa-miR-484	16	20	11	10	20	19	21	10	4	23	9	13	8	26	13	7	10	10	16	13	10	19	18	8	29	14	8	4	9	30	12	20	25	14	10	13	12	35	15	34	17	32	20	26	17	21	16	32	7
hsa-miR-485-3p	14	5	8	8	9	13	11	2	3	9	5	13	9	11	8	2	10	9	9	12	8	2	9	5	18	3	4	7	11	19	10	17	4	17	14	9	5	12	8	13	6	20	11	3	12	5	6	23	6
hsa-miR-485-5p	17	22	15	10	19	11	16	8	1	27	7	12	9	12	27	17	4	11	13	16	13	9	9	10	21	7	9	6	14	19	14	17	10	12	9	15	4	32	74	30	8	33	11	14	40	16	10	26	1
hsa-miR-486-3p	16	13	11	13	19	7	18	8	4	18	13	12	6	63	15	19	8	13	25	15	8	14	11	10	9	12	13	8	22	20	14	14	11	20	16	12	7	12	19	68	28	59	13	10	8	5	7	67	9
hsa-miR-487a-3p	8	8	8	9	6	6	11	5	1	11	6	8	3	46	10	21	6	11	5	12	8	6	2	5	14	8	4	8	16	11	12	8	6	7	15	10	3	11	20	43	16	51	13	8	5	7	7	52	3
hsa-miR-487b-3p	27	13	16	12	18	7	23	9	11	28	10	8	10	73	13	33	7	16	15	22	16	10	7	12	16	18	16	5	23	16	17	14	11	8	19	12	6	16	25	82	17	56	16	12	19	5	18	70	7
hsa-miR-487b-5p	15	13	6	12	13	12	23	5	5	24	9	11	12	25	10	6	4	7	15	11	4	11	11	3	31	7	7	8	8	17	12	12	7	16	7	16	8	20	13	35	10	36	13	10	8	5	13	25	9
hsa-miR-488-3p	14	13	7	8	9	13	19	5	5	19	11	11	6	12	9	10	4	9	7	9	5	2	9	5	21	8	11	6	7	15	12	18	13	11	10	7	4	8	7	10	11	17	6	8	14	6	5	17	8
hsa-miR-489-3p	13	10	8	7	13	7	16	5	8	13	9	6	6	21	15	11	5	7	10	7	11	4	7	2	18	8	4	5	10	14	14	14	8	7	6	11	7	9	4	23	11	26	9	7	15	7	9	19	3
hsa-miR-490-3p	8	7	4	2	6	8	13	5	6	8	9	4	6	8	9	4	5	3	10	2	6	2	6	1	15	3	7	4	4	9	7	6	3	8	6	7	3	7	7	19	8	19	7	4	15	6	7	14	2
hsa-miR-490-5p	13	15	7	18	14	11	18	10	10	32	14	9	17	35	8	10	12	10	15	13	20	7	10	3	22	10	8	9	15	31	9	22	13	19	18	15	7	17	18	34	22	32	13	5	10	7	6	32	8
hsa-miR-491-3p	19	14	15	3	24	8	26	6	7	11	25	7	13	21	11	10	6	8	13	5	14	4	14	4	38	10	10	6	9	26	16	11	5	7	15	22	4	14	22	7	11	14	6	9	21	3	12	32	6
hsa-miR-491-5p	16	12	6	7	14	10	15	3	7	18	4	12	6	18	11	16	5	7	10	5	2	8	9	3	10	7	14	8	8	22	11	14	6	6	6	14	3	9	7	33	12	21	9	5	15	5	8	27	5
hsa-miR-492	21	6	5	11	17	16	15	7	8	22	8	5	7	26	6	12	9	8	7	14	14	5	17	10	20	10	10	11	9	23	23	11	6	14	10	14	10	19	10	12	12	30	17	18	12	9	5	22	6
hsa-miR-493-3p	1	721	1	776	1	1322	1	13	1	1580	1	1030	1	1	1	1	1	384	1	1	1	208	1	334	1	29	1	1	1	1870	1	2306	1	2058	1	820	1	695	1	1	1	1	1	556	1	736	1	1	1
hsa-miR-494-3p	5	6	8	7	13	16	15	4	6	21	7	8	11	22	7	16	3	13	23	7	7	9	9	6	28	1	5	10	10	18	10	15	7	13	10	10	7	11	14	28	13	28	7	17	10	7	10	24	6
hsa-miR-494-5p	30	19	11	15	21	22	35	16	12	45	17	10	20	33	15	12	9	9	22	15	17	13	21	5	37	9	18	6	11	36	23	31	22	21	14	20	10	14	15	26	27	39	17	16	27	17	19	26	13
hsa-miR-495-3p	25	12	8	7	18	19	20	8	10	23	16	14	15	84	18	40	10	12	26	18	21	4	13	11	32	11	18	9	23	23	30	15	23	11	25	10	11	14	22	81	33	91	25	12	16	10	14	70	10
hsa-miR-495-5p	4	10	1	13	7	13	7	6	7	18	4	8	4	28	6	6	2	9	9	5	11	2	8	3	5	7	7	6	12	17	20	22	8	9	9	7	7	12	11	18	9	24	17	5	12	7	1	17	4
hsa-miR-496	32	26	22	23	33	26	43	12	8	33	24	15	31	121	25	34	13	29	33	30	18	14	18	19	34	26	20	18	25	32	25	29	16	23	24	27	7	29	12	107	22	115	22	19	36	13	15	94	12
hsa-miR-497-5p	14	10	8	11	21	12	15	9	6	22	10	11	7	49	17	18	6	11	13	16	11	10	11	3	16	13	13	2	14	23	16	13	18	9	12	11	7	15	22	91	19	76	10	9	8	8	5	83	2
hsa-miR-498	12	19	7	11	11	17	19	8	5	19	11	5	9	17	10	15	5	10	8	8	7	5	6	9	15	7	7	7	4	23	17	18	9	8	10	20	4	14	10	22	2	20	14	12	9	15	8	20	4
hsa-miR-499a-3p	13	13	6	13	17	14	23	8	6	29	22	10	5	32	18	17	4	8	13	16	14	4	14	11	21	8	13	7	14	14	22	10	11	11	19	4	8	18	12	27	18	33	9	6	20	9	10	34	7
hsa-miR-499a-5p	14	6	5	5	11	8	14	4	7	8	13	16	13	14	12	8	10	6	13	5	9	7	12	5	29	4	9	7	6	10	12	14	6	10	8	3	9	8	13	16	9	13	6	7	13	5	10	13	13
hsa-miR-499b-3p	9	9	5	8	10	8	15	6	6	16	3	3	9	24	6	8	3	7	13	5	10	8	15	2	19	3	8	1	14	12	9	4	7	4	4	7	4	16	10	15	8	11	7	7	10	12	9	26	3
hsa-miR-499b-5p	9	12	2	6	5	11	15	3	4	13	4	7	4	12	7	6	7	5	5	5	5	1	5	6	10	3	4	2	9	19	18	12	6	4	14	3	7	4	5	20	15	10	9	6	4	5	1	22	3
hsa-miR-5001-3p	31	6	19	5	17	5	26	1	7	25	22	9	14	44	12	13	9	4	17	10	11	6	12	5	25	8	9	7	19	11	11	9	15	1	20	3	8	11	25	49	14	41	19	4	21	7	15	51	6
hsa-miR-5001-5p	22	15	7	17	13	9	22	9	5	20	7	9	1	28	9	14	5	11	13	13	11	9	9	6	20	8	13	12	5	24	22	17	7	17	5	11	7	18	15	23	9	28	17	13	18	8	10	37	4
hsa-miR-500a-5p+hsa-miR-501-5p	8	12	9	11	7	11	13	10	4	26	9	9	2	20	9	8	4	7	9	13	7	2	6	3	17	6	7	3	10	24	14	22	8	14	20	15	9	19	11	20	22	31	12	10	11	7	5	26	7
hsa-miR-501-3p	17	11	9	6	23	8	22	6	7	10	20	15	19	68	14	16	12	7	19	14	8	7	26	12	21	5	19	6	14	14	14	16	11	9	23	14	11	12	13	75	21	60	22	4	21	9	12	60	8
hsa-miR-5010-3p	8	6	9	7	19	7	14	6	3	17	4	6	3	27	8	6	4	9	14	7	18	4	13	5	16	3	7	5	8	15	12	17	5	9	15	7	5	8	16	13	8	28	7	7	7	6	11	21	7
hsa-miR-5010-5p	19	9	9	7	14	8	45	10	7	17	11	7	8	15	12	8	11	8	20	7	12	1	12	6	23	7	15	7	7	17	7	13	9	7	16	10	8	13	20	23	12	22	11	6	17	5	14	24	7
hsa-miR-502-3p	1	1	1	1	1	21	1	1	1	1	1	1	1	64	1	31	1	1	1	1	1	1	1	1	1	1	1	1	1	48	1	11	1	1	1	1	1	1	1	15	1	1	1	1	1	1	1	31	1
hsa-miR-502-5p	12	19	5	20	11	24	10	8	5	21	4	11	4	35	7	11	6	16	11	14	8	10	9	10	10	10	5	10	10	26	8	22	18	14	12	21	4	14	13	37	5	44	8	13	11	9	4	29	6
hsa-miR-503-3p	25	11	9	10	13	11	17	6	5	27	13	9	9	26	15	17	9	8	19	11	19	9	12	10	25	5	11	4	8	23	16	14	6	13	11	13	5	16	9	20	13	31	11	6	12	15	6	33	3
hsa-miR-503-5p	8	12	9	10	7	20	26	8	4	12	5	9	4	15	2	9	9	8	12	9	9	4	10	5	19	7	9	5	7	26	21	15	11	8	13	15	7	10	9	15	13	17	16	7	11	3	10	26	9
hsa-miR-504-3p	15	8	8	7	15	13	23	6	2	21	17	8	9	31	10	18	3	10	28	9	11	5	8	7	24	2	5	4	10	25	17	9	9	11	13	8	6	18	15	34	20	22	18	2	17	11	6	25	5
hsa-miR-504-5p	15	16	14	17	16	14	11	9	10	28	16	17	12	32	4	16	5	15	17	17	15	8	8	12	20	14	14	10	13	24	20	17	9	18	8	9	5	16	15	27	6	39	7	16	15	14	10	46	1
hsa-miR-505-3p	34	9	13	13	24	12	29	8	8	18	17	15	19	32	16	8	18	11	20	7	13	8	12	4	58	19	17	11	18	16	19	13	13	11	16	20	8	17	37	22	16	25	11	8	25	8	11	31	8
hsa-miR-506-3p	24	11	13	10	14	8	28	3	9	22	17	5	16	15	10	13	12	7	24	11	14	3	11	5	32	7	17	4	6	27	11	9	4	7	8	14	4	8	8	29	13	22	11	3	16	7	13	17	4
hsa-miR-506-5p	19	20	7	17	9	21	19	15	6	24	8	18	8	42	13	11	13	18	12	15	15	6	12	6	23	10	13	8	11	36	11	31	12	21	9	20	12	30	12	40	16	33	7	16	17	12	14	42	7
hsa-miR-507	16	9	5	6	14	11	18	7	3	14	13	10	18	16	3	11	1	7	15	9	5	9	7	4	18	5	11	6	4	26	6	17	4	15	16	8	8	14	6	18	16	31	11	14	10	8	13	27	2
hsa-miR-508-3p	16	9	10	9	11	11	23	7	9	24	14	14	14	53	12	18	9	11	7	13	15	4	7	4	23	7	13	7	12	23	17	20	16	13	8	7	2	6	14	63	17	57	13	3	20	7	14	51	8
hsa-miR-508-5p	8	14	4	10	6	11	13	6	4	16	12	8	8	19	8	8	4	7	12	5	9	5	4	3	12	3	9	6	12	18	8	12	18	12	12	7	4	10	14	22	3	14	9	6	10	2	8	19	3
hsa-miR-509-3-5p	10	11	5	7	6	12	8	2	8	12	6	5	9	18	9	8	1	6	9	6	9	2	6	5	15	5	10	2	2	18	5	5	1	3	10	10	2	9	8	15	6	20	6	3	7	7	3	15	6
hsa-miR-509-3p	26	15	13	15	19	23	25	8	9	34	24	16	10	37	18	9	6	14	29	15	17	11	19	15	37	10	24	9	19	23	20	28	16	18	22	14	8	19	28	35	9	37	15	5	27	15	10	35	8
hsa-miR-509-5p	17	12	12	7	22	13	27	10	6	24	19	13	19	90	13	23	11	10	20	10	10	7	9	18	33	9	16	9	14	27	18	12	12	11	13	14	7	18	20	107	14	76	18	12	11	11	11	69	7
hsa-miR-510-3p	8	8	3	8	9	17	17	6	8	18	11	4	7	20	7	5	5	11	8	6	7	3	5	11	13	3	5	1	8	12	17	13	4	13	9	8	4	7	11	23	8	17	12	6	10	10	6	13	7
hsa-miR-510-5p	22	11	10	9	13	12	24	10	5	32	14	13	10	29	8	18	5	10	17	8	10	6	13	6	26	11	8	11	11	26	21	22	5	8	15	11	5	17	22	38	16	40	11	7	14	10	10	26	6
hsa-miR-511-5p	13	11	4	14	3	12	11	4	3	13	6	9	5	27	4	8	2	5	3	7	6	2	4	2	3	4	3	7	9	13	7	14	4	7	4	10	1	6	12	17	4	30	7	3	5	7	5	26	5
hsa-miR-512-3p	31	13	18	14	28	18	23	5	11	15	25	8	15	82	23	19	18	16	23	22	13	12	12	15	24	20	26	14	13	25	25	22	13	9	14	13	8	24	20	94	28	78	14	8	15	14	21	76	5
hsa-miR-512-5p	17	8	8	11	10	13	10	13	5	32	16	18	11	98	17	32	7	11	15	16	12	19	13	11	18	13	8	6	18	21	27	24	10	13	15	20	7	12	25	99	14	71	13	19	12	11	6	96	16
hsa-miR-513a-3p	19	16	7	17	7	15	15	13	5	21	4	15	8	33	12	10	3	13	9	15	7	5	9	10	12	11	5	8	8	28	12	21	11	14	8	17	7	19	14	33	8	26	18	11	11	11	2	39	10
hsa-miR-513a-5p	14	13	16	9	15	19	27	12	7	24	11	8	22	23	14	9	12	9	22	13	8	12	12	12	48	9	9	9	12	26	23	16	9	22	11	19	2	18	22	20	14	31	13	10	15	9	13	33	8
hsa-miR-513b-5p	20	10	4	6	13	3	19	6	3	11	11	6	5	17	9	10	4	5	10	15	7	4	14	3	27	2	13	4	3	9	7	14	2	8	9	6	3	10	5	18	8	19	7	7	8	9	7	22	5
hsa-miR-513c-3p	24	19	9	33	23	34	21	16	3	49	10	12	15	55	5	19	8	13	13	36	11	9	17	12	21	15	10	11	19	31	17	42	16	34	19	25	11	28	15	53	14	63	17	12	7	14	13	50	14
hsa-miR-513c-5p	31	10	12	14	19	8	37	9	7	25	25	14	24	61	18	20	15	5	25	18	16	9	14	11	38	6	24	10	22	26	8	19	11	8	19	23	7	20	24	68	24	76	11	10	14	5	24	54	12
hsa-miR-514a-3p	22	11	17	11	15	15	27	5	5	15	13	16	14	30	19	7	4	10	15	13	11	10	9	4	25	6	11	6	11	13	11	14	8	9	13	13	11	12	23	29	16	23	20	11	11	9	9	23	8
hsa-miR-514a-5p	14	7	17	9	12	9	29	1	7	16	13	7	7	11	20	11	10	6	18	9	11	4	13	3	29	4	8	4	9	16	22	7	8	6	12	3	4	6	11	19	16	13	8	6	15	9	7	16	7
hsa-miR-514b-3p	44	16	10	14	30	17	36	12	12	33	21	19	18	108	24	30	9	27	31	18	19	17	19	21	39	17	20	20	17	24	31	40	22	17	21	24	6	28	18	104	22	76	28	19	17	13	17	90	14
hsa-miR-514b-5p	12	9	3	11	11	8	9	3	6	23	13	12	4	30	12	9	6	10	11	9	6	3	7	8	15	8	3	5	7	17	9	14	12	13	9	12	2	10	12	26	9	23	13	8	12	4	4	25	2
hsa-miR-515-3p	10	8	7	6	9	9	19	4	11	15	10	3	5	16	10	3	6	6	13	6	11	5	8	3	14	4	7	9	7	6	4	16	8	7	7	7	1	9	13	19	10	30	11	1	20	10	6	18	1
hsa-miR-515-5p	13	11	5	14	12	11	7	8	5	16	12	12	5	24	11	6	5	8	10	12	9	4	3	6	17	8	12	7	8	13	18	7	4	13	9	14	5	10	10	22	6	23	9	5	14	10	11	20	7
hsa-miR-516a-3p+hsa-miR-516b-3p	8	4	5	9	2	8	9	3	2	12	8	5	5	18	8	6	5	1	7	6	9	5	10	3	13	6	4	6	8	11	11	8	10	10	11	6	2	6	11	17	8	22	8	1	5	2	1	11	6
hsa-miR-516a-5p	21	20	12	19	10	10	24	4	7	14	10	5	13	33	7	17	8	8	24	19	5	11	12	7	21	12	15	13	15	11	19	19	12	13	14	16	6	19	15	35	14	37	8	17	10	11	10	45	5
hsa-miR-516b-5p	12	28	7	28	9	40	21	16	2	41	13	20	6	37	8	18	4	14	21	19	9	9	12	5	24	8	14	7	11	43	21	30	19	23	12	16	8	25	12	32	14	41	14	17	10	23	10	35	7
hsa-miR-517a-3p	11	7	7	10	11	21	20	6	2	20	9	9	11	23	4	11	3	6	6	12	9	6	14	5	11	13	7	11	4	28	11	9	8	17	8	10	7	20	11	19	9	20	10	12	4	12	11	29	9
hsa-miR-517b-3p	19	15	14	12	18	10	25	7	9	19	16	9	9	88	10	23	9	16	22	21	5	9	8	18	20	16	13	12	15	31	23	16	7	17	10	16	7	17	7	108	12	68	11	18	22	15	10	75	7
hsa-miR-517c-3p+hsa-miR-519a-3p	19	12	14	13	27	33	29	11	7	60	12	16	22	33	14	15	8	12	21	13	17	4	15	7	30	13	14	4	11	35	17	30	23	23	24	15	10	27	14	28	9	35	12	9	15	26	23	32	14
hsa-miR-518b	13	13	11	10	8	17	18	4	13	26	18	12	3	24	11	13	2	12	11	8	16	5	6	11	24	5	7	6	14	21	11	19	8	11	20	11	7	8	10	17	12	24	8	6	14	7	10	31	7
hsa-miR-518c-3p	14	8	10	7	7	9	22	3	3	11	8	3	7	15	9	8	4	11	11	1	8	5	9	6	12	2	8	4	6	14	12	11	5	7	9	16	9	6	7	12	12	12	7	6	14	6	8	14	7
hsa-miR-518d-3p	13	3	9	8	10	7	12	12	4	15	8	10	6	41	9	9	6	7	7	9	8	5	7	7	19	6	2	5	11	17	15	11	18	5	14	10	9	10	22	58	22	57	21	4	8	7	6	49	9
hsa-miR-518e-3p	16	9	11	7	18	6	25	7	7	24	14	8	13	35	13	12	11	6	13	8	14	11	17	4	27	7	16	8	10	12	9	13	7	13	9	5	2	12	10	21	10	27	16	10	12	10	7	34	9
hsa-miR-518f-3p	18	4	4	7	10	10	21	5	6	17	12	6	6	30	5	11	2	7	7	7	9	4	8	5	16	6	9	6	7	15	12	19	8	8	13	11	9	12	10	30	9	17	4	8	13	7	8	26	3
hsa-miR-5196-3p+hsa-miR-6732-3p	14	6	5	7	13	11	20	5	9	20	13	3	7	23	7	5	6	4	18	7	12	1	10	4	18	7	9	4	10	17	7	16	11	8	14	11	3	11	14	16	8	18	7	6	13	9	10	24	7
hsa-miR-5196-5p	14	9	7	8	17	16	20	8	6	13	11	9	13	20	14	7	7	5	14	10	15	2	10	5	29	10	6	8	6	11	16	17	8	1	5	11	4	13	7	12	12	22	12	11	11	13	4	22	5
hsa-miR-519b-3p	10	12	4	10	8	15	12	2	4	20	12	15	13	37	11	30	4	7	10	10	9	4	6	3	9	6	5	6	5	19	10	18	11	12	12	10	6	16	13	33	16	38	16	12	9	6	6	33	4
hsa-miR-519b-5p+hsa-miR-519c-5p+hsa-miR-523-5p+hsa-miR-518e-5p+hsa-miR-522-5p+hsa-miR-519a-5p	23	15	9	14	20	12	23	13	11	33	14	28	15	134	15	34	13	17	28	25	15	20	16	22	25	19	16	25	14	38	6	30	1	17	25	33	10	36	14	120	29	130	10	16	14	19	14	142	9
hsa-miR-519c-3p	13	10	5	4	8	20	17	2	1	16	9	5	4	23	5	7	7	7	8	8	7	5	8	6	14	6	6	4	9	22	11	9	6	7	7	7	4	8	6	18	8	18	12	4	7	6	8	13	4
hsa-miR-519d-3p	17	6	6	8	3	13	17	9	5	13	12	12	8	24	7	6	4	5	14	16	8	11	7	7	18	9	3	7	13	22	8	17	3	8	9	9	5	7	13	21	9	29	14	6	9	11	11	44	3
hsa-miR-519e-3p	14	5	2	8	10	5	7	4	5	23	15	7	7	27	6	7	3	7	12	9	6	4	9	4	9	3	4	7	12	18	1	11	5	11	7	7	4	8	15	21	11	26	13	6	7	7	6	27	4
hsa-miR-520a-3p	22	17	10	19	17	25	22	11	4	25	10	20	8	48	15	19	4	16	12	22	8	8	11	22	22	16	13	15	7	52	7	39	10	26	11	22	5	20	13	40	9	37	17	25	20	15	10	46	8
hsa-miR-520a-5p	7	5	8	7	4	5	8	2	3	9	2	6	1	13	6	11	4	5	7	8	7	5	5	4	13	4	8	6	7	7	6	11	6	3	5	9	1	13	2	19	8	14	5	1	5	8	8	15	2
hsa-miR-520b	10	18	4	11	8	13	20	8	3	21	12	6	9	31	13	15	6	11	8	9	11	4	9	15	19	6	9	10	11	24	15	21	13	19	9	16	8	9	9	42	9	48	8	13	16	7	15	34	2
hsa-miR-520c-3p	14	10	6	7	18	12	14	5	3	23	11	23	8	56	13	39	4	11	20	15	5	11	7	13	16	5	10	8	9	22	13	32	12	35	15	20	3	23	8	46	20	38	11	10	10	9	6	51	5
hsa-miR-520d-3p	27	17	5	18	23	32	15	8	4	43	8	45	10	82	21	36	2	21	23	21	6	8	7	12	21	24	12	9	9	37	16	38	11	35	11	26	9	32	13	40	23	30	17	23	17	12	6	36	4
hsa-miR-520d-5p+hsa-miR-527+hsa-miR-518a-5p	8	18	5	24	4	30	10	13	5	46	5	15	8	41	5	9	7	11	12	12	8	15	5	8	17	12	5	8	11	37	12	20	10	15	11	20	6	16	9	27	18	41	16	13	12	17	9	41	3
hsa-miR-520e	23	36	15	35	15	57	13	14	4	70	21	32	3	45	18	40	1	20	12	11	7	25	23	27	8	25	8	18	11	105	22	63	12	58	14	39	4	40	9	33	10	32	16	22	15	18	4	34	5
hsa-miR-520f-3p	13	10	10	14	11	13	13	11	6	17	12	10	9	21	4	12	6	4	13	11	12	11	10	6	24	8	7	3	14	21	14	9	18	14	9	18	7	16	11	20	12	26	12	13	12	14	17	23	5
hsa-miR-520g-3p	27	22	6	12	19	17	22	5	6	24	18	10	17	48	14	21	12	11	23	14	10	7	20	12	33	13	24	7	10	18	19	12	8	18	13	7	6	29	10	29	15	26	11	11	25	18	12	28	1
hsa-miR-520h	18	9	4	9	11	16	19	7	4	19	7	14	13	52	7	15	7	6	16	9	7	7	6	7	13	7	14	8	14	14	16	7	12	12	20	12	6	21	8	75	11	52	16	7	8	8	7	61	8
hsa-miR-521	14	2	16	7	13	18	17	7	9	17	15	15	8	60	20	29	12	7	18	15	5	8	15	5	22	9	11	5	22	16	20	11	11	11	19	12	6	13	18	81	24	66	19	9	8	6	13	43	4
hsa-miR-522-3p	10	5	4	7	5	11	13	6	2	12	6	10	4	23	7	9	9	8	17	6	11	5	6	6	17	8	4	8	11	5	9	11	5	7	13	12	3	10	7	18	15	17	7	3	19	2	8	19	1
hsa-miR-523-3p	14	10	5	3	11	10	16	9	6	17	11	7	6	17	10	2	8	7	12	6	11	4	4	4	16	5	4	2	8	7	9	11	10	14	9	7	6	4	12	19	8	17	9	6	9	5	8	11	3
hsa-miR-524-3p	1	1	12	9	1	8	17	8	4	16	1	11	1	31	2	7	7	7	6	9	6	9	1	1	16	12	4	5	5	6	16	2	7	10	11	9	4	12	12	28	11	28	17	17	1	3	3	16	6
hsa-miR-525-3p	33	10	11	13	30	15	37	12	6	32	19	15	20	94	15	38	7	15	35	18	15	10	11	13	29	17	19	9	14	18	17	27	19	12	17	20	3	23	17	92	24	79	12	16	27	7	12	94	7
hsa-miR-525-5p	40	17	30	24	27	24	38	19	25	23	30	27	37	40	28	21	11	15	33	22	22	17	18	22	43	25	18	24	25	41	19	29	16	25	23	33	5	33	20	35	28	50	13	28	26	22	17	41	14
hsa-miR-526a+hsa-miR-518c-5p+hsa-miR-518d-5p	29	10	8	12	13	15	24	4	4	23	14	14	13	59	12	32	9	9	23	14	14	13	11	9	30	6	14	11	8	11	21	10	15	14	16	17	6	20	25	81	22	76	21	9	15	14	13	88	11
hsa-miR-526b-5p	24	10	9	12	12	16	27	7	10	15	21	7	16	56	7	12	11	8	25	8	18	10	17	8	35	13	17	11	12	13	14	6	11	6	15	5	12	16	17	55	20	51	11	3	16	7	13	63	6
hsa-miR-532-3p	12	5	6	6	6	9	13	4	5	9	8	6	5	15	10	9	5	8	9	10	4	8	10	4	12	4	6	5	10	15	12	19	5	5	10	6	9	4	8	15	9	18	14	4	14	2	7	19	7
hsa-miR-532-5p	14	6	8	10	16	13	24	4	3	13	9	5	4	13	10	6	8	3	9	13	8	4	6	5	15	6	7	7	12	15	19	15	10	7	7	10	3	5	9	9	7	23	15	2	10	14	6	16	8
hsa-miR-539-3p	15	14	5	10	9	10	15	5	1	19	15	15	5	29	11	11	3	2	14	9	9	4	9	6	20	5	8	6	11	20	11	20	12	10	11	15	7	12	11	18	15	21	13	9	10	12	9	28	6
hsa-miR-539-5p	5	4	4	5	4	4	9	3	1	10	5	8	3	11	7	6	1	8	1	3	7	3	6	6	12	4	5	4	5	14	4	9	5	5	5	8	7	6	7	16	8	19	10	6	9	5	5	14	4
hsa-miR-541-3p	16	5	12	9	22	9	24	8	10	14	16	19	15	71	11	20	9	2	20	15	12	6	19	7	20	14	13	8	16	16	18	15	9	9	19	20	11	14	16	61	19	50	12	9	19	8	16	58	9
hsa-miR-542-3p	17	9	8	11	16	15	12	8	8	27	8	12	17	24	10	11	13	10	11	11	5	10	12	6	15	10	11	8	7	26	10	18	11	16	11	16	6	17	7	23	10	41	8	9	12	7	8	29	5
hsa-miR-542-5p	44	17	18	11	30	21	38	10	11	26	18	23	26	93	7	29	16	9	36	19	15	32	20	12	29	21	21	14	26	34	26	19	16	11	25	11	8	17	19	78	13	106	20	21	18	5	15	96	11
hsa-miR-543	19	17	7	15	10	20	32	8	5	19	11	15	10	23	9	4	8	13	12	7	9	6	15	6	22	12	16	12	11	30	12	21	14	9	15	19	7	19	11	23	9	31	18	6	25	12	6	14	12
hsa-miR-544a	6	3	6	10	7	9	14	1	2	10	8	3	4	19	6	5	1	5	10	4	7	3	4	3	14	7	5	3	9	4	4	12	3	6	7	11	3	5	3	14	14	11	11	6	3	5	3	12	3
hsa-miR-545-3p	9	3	7	6	7	9	8	4	6	12	7	7	4	24	3	10	4	10	5	4	11	6	3	3	16	8	7	11	14	16	18	14	7	10	16	7	5	8	14	16	14	15	13	10	10	4	6	19	6
hsa-miR-548a-3p	31	8	19	9	21	24	32	11	6	30	20	26	20	81	20	24	12	9	37	16	9	8	15	13	32	13	24	10	22	27	24	18	11	20	19	18	8	24	22	69	25	64	18	18	28	9	17	82	8
hsa-miR-548a-5p	1	9	1	1	1	1	1	1	1	1	1	1	1	15	1	14	1	1	1	7	1	1	1	1	1	1	1	1	1	5	1	53	1	6	1	1	1	12	1	1	1	1	1	1	1	1	1	1	1
hsa-miR-548aa+hsa-miR-548t-3p	21	13	9	5	12	9	29	9	10	20	11	8	11	17	13	11	4	11	20	7	8	6	12	8	21	9	7	9	9	17	14	9	4	16	13	11	4	12	10	23	18	21	16	8	15	14	11	15	4
hsa-miR-548ad-3p	39	14	16	17	40	19	27	5	16	29	23	14	17	51	32	29	9	17	37	20	23	7	16	9	42	15	23	16	9	24	32	25	15	28	22	14	12	23	30	37	34	51	32	17	26	14	14	56	17
hsa-miR-548ah-5p	11	17	6	18	9	19	8	9	3	23	14	28	6	35	8	29	7	18	9	9	9	8	9	8	9	7	6	6	8	26	11	35	10	21	14	7	7	26	10	42	18	27	12	10	13	9	5	39	8
hsa-miR-548ai+hsa-miR-570-5p	20	13	12	14	11	14	36	9	6	21	10	15	10	35	20	13	11	10	18	11	20	7	11	13	27	8	10	9	2	25	15	24	9	11	9	14	9	12	17	34	14	31	14	13	12	3	8	30	5
hsa-miR-548ak	7	13	6	9	12	23	14	15	10	32	9	7	10	24	9	14	3	7	15	12	15	5	13	3	16	3	1	7	10	23	21	27	27	13	15	15	10	10	11	18	17	29	11	1	8	11	20	20	11
hsa-miR-548al	22	5	11	5	18	10	27	5	9	6	18	6	16	33	24	11	3	9	15	5	12	4	14	1	31	3	17	2	16	10	15	9	4	5	13	3	8	9	11	38	23	44	12	3	14	6	20	43	4
hsa-miR-548ar-3p	1	1	1	1	1	1	1	1	1	1	1	1	1	1	1	9	1	1	1	7	1	1	1	1	1	1	1	1	1	1	1	11	1	7	1	1	1	1	1	1	1	1	1	1	1	1	1	6	1
hsa-miR-548ar-5p	4	7	6	4	4	7	6	3	3	11	7	6	3	12	5	6	1	2	5	4	5	2	7	3	7	4	2	5	8	7	8	8	2	3	11	4	1	7	11	10	2	13	8	3	10	2	1	5	4
hsa-miR-548b-3p	9	8	4	10	13	17	8	9	8	21	7	8	6	28	6	13	3	9	3	10	10	4	8	6	14	5	10	8	9	14	13	14	8	9	4	10	1	11	16	25	9	22	10	7	8	17	7	27	9
hsa-miR-548c-5p+hsa-miR-548o-5p+hsa-miR-548am-5p	31	9	8	6	19	8	24	10	5	16	17	15	6	19	5	17	8	12	12	12	9	5	12	5	23	8	22	9	9	24	16	14	8	14	15	10	10	12	8	28	19	28	17	4	13	11	4	18	6
hsa-miR-548d-3p	21	13	13	9	20	10	18	6	5	20	9	8	12	26	10	7	3	13	15	6	15	9	14	11	22	5	4	2	9	17	16	11	7	9	10	13	6	12	14	27	13	19	14	6	16	5	13	21	6
hsa-miR-548d-5p	8	15	2	15	5	10	6	7	3	19	3	15	3	43	3	26	2	11	9	12	7	9	7	1	8	14	2	8	12	20	20	17	8	8	17	15	6	12	14	38	14	40	9	6	3	10	1	49	9
hsa-miR-548e-3p	48	19	16	16	28	9	64	10	9	21	25	18	28	122	27	38	20	14	52	25	23	15	26	17	53	20	38	8	21	14	35	23	16	10	23	15	14	33	21	133	22	124	19	14	27	15	28	101	7
hsa-miR-548e-5p	70	34	27	31	50	44	37	20	15	68	35	34	17	140	35	45	18	32	43	18	25	17	29	22	25	25	37	25	33	44	41	76	25	66	30	27	17	44	45	119	46	102	36	25	34	26	17	137	23
hsa-miR-548g-3p	19	11	1	16	8	9	13	14	2	20	5	11	7	21	6	16	7	6	8	11	7	4	7	7	17	1	6	9	17	21	21	16	5	17	10	14	5	20	15	32	16	31	17	9	6	16	5	23	3
hsa-miR-548h-5p	9	6	5	3	10	10	7	6	3	16	9	2	3	24	12	11	11	3	10	7	12	1	3	5	17	6	11	3	10	6	12	9	11	5	13	5	3	6	9	14	10	27	9	8	12	3	7	11	5
hsa-miR-548i	26	11	19	5	19	12	37	6	8	17	22	13	8	20	14	7	11	8	36	10	21	2	19	5	27	10	15	7	10	20	32	16	17	18	24	13	10	25	17	14	19	17	20	7	12	6	15	19	8
hsa-miR-548j-3p	17	11	12	14	15	8	19	6	4	32	13	12	11	24	8	10	4	12	19	11	13	13	7	7	19	10	17	6	6	34	21	15	9	13	10	16	12	18	15	29	14	29	13	11	12	13	10	29	8
hsa-miR-548j-5p	22	13	13	3	20	15	21	8	13	16	21	11	15	74	11	28	15	6	27	20	16	7	16	10	37	9	18	6	15	18	23	13	19	11	30	11	8	18	16	99	11	80	14	10	14	7	9	60	15
hsa-miR-548k	9	5	9	2	9	2	17	1	3	11	6	4	5	20	9	6	8	9	8	6	7	2	12	3	14	5	4	4	2	9	6	9	6	8	6	7	2	5	5	15	7	15	8	3	18	6	6	13	2
hsa-miR-548l	33	11	12	6	21	13	31	6	9	24	14	14	15	70	15	15	12	12	26	17	17	8	20	8	18	8	15	12	13	17	26	26	15	14	21	13	13	22	12	74	16	71	25	12	24	8	15	80	18
hsa-miR-548m	50	27	25	15	48	30	22	10	8	28	23	39	16	80	19	33	9	19	66	27	13	10	13	18	28	22	41	12	16	44	50	60	10	51	38	14	8	38	30	33	121	44	23	8	33	17	13	48	9
hsa-miR-548n	10	1	6	5	11	5	14	5	2	9	14	6	5	8	9	3	8	4	8	5	11	5	4	5	15	4	10	2	4	7	6	8	4	5	5	2	3	5	7	12	4	7	4	4	11	2	3	17	3
hsa-miR-548o-3p+hsa-miR-548ah-3p+hsa-miR-548av-3p	24	13	9	9	11	12	13	5	2	14	18	15	6	43	8	28	6	19	14	8	2	4	4	9	13	12	7	3	8	25	15	24	11	14	20	6	5	12	7	20	22	26	11	8	15	12	1	24	3
hsa-miR-548q	29	9	12	6	22	15	27	5	8	19	14	8	14	83	14	26	10	19	25	8	15	7	12	6	37	8	19	3	13	21	11	20	10	12	11	11	8	18	16	83	23	76	16	12	17	10	17	59	18
hsa-miR-548v	42	8	17	9	33	20	39	9	6	41	26	29	19	99	24	27	15	17	31	32	15	21	31	11	35	23	27	14	22	31	26	25	21	10	23	13	10	32	29	84	27	79	27	22	27	12	14	91	6
hsa-miR-548y	29	17	7	15	29	27	37	8	5	30	19	11	16	30	21	17	12	15	31	10	31	6	23	12	40	9	19	9	24	28	38	26	24	18	24	14	8	19	21	27	21	33	34	11	26	15	19	26	15
hsa-miR-548z+hsa-miR-548h-3p	42	11	18	11	31	29	17	7	5	26	17	27	12	81	32	39	5	22	30	10	11	10	15	8	17	18	15	6	10	36	23	43	22	33	36	13	7	21	21	43	24	47	18	10	26	15	7	35	7
hsa-miR-549a	5	4	5	4	6	7	11	2	5	9	5	5	3	9	11	4	1	4	5	3	8	3	6	1	12	2	3	2	9	9	7	7	4	6	4	5	6	3	10	13	7	8	11	6	4	2	8	10	6
hsa-miR-550a-5p	17	17	10	16	20	35	38	15	8	43	14	15	27	38	10	5	8	10	22	13	32	6	24	12	32	11	11	7	13	30	21	36	36	36	19	11	23	19	26	19	17	43	18	12	24	11	22	21	30
hsa-miR-551a	34	18	14	13	21	26	26	10	11	48	15	17	27	122	15	52	11	21	25	19	12	14	9	19	25	20	26	19	15	28	20	25	21	20	19	19	7	20	15	138	16	126	20	20	17	17	20	132	13
hsa-miR-551b-3p	22	15	6	21	16	14	14	13	6	31	12	14	8	45	7	16	6	15	18	19	9	11	10	9	30	13	15	11	8	34	7	19	6	16	10	14	5	19	10	44	12	42	14	11	14	16	5	26	11
hsa-miR-552-3p	7	10	5	8	6	10	8	6	5	18	16	9	7	34	6	18	7	11	13	8	12	6	9	6	15	5	4	10	6	13	9	21	10	13	12	7	9	10	6	32	24	41	9	6	8	9	11	33	6
hsa-miR-553	9	6	3	6	8	6	7	6	7	10	4	6	7	12	7	4	5	2	15	5	5	3	7	7	14	5	3	8	4	10	16	12	10	5	6	4	3	5	7	16	13	12	17	5	8	7	2	20	4
hsa-miR-554	17	13	4	10	4	13	18	2	7	17	12	17	6	28	8	11	6	6	10	10	9	7	4	9	16	7	7	7	3	25	11	16	11	10	16	11	6	16	9	22	10	39	14	7	4	16	6	24	6
hsa-miR-555	11	18	5	11	12	16	20	12	3	20	11	7	7	24	10	13	7	7	13	18	5	5	12	9	16	12	7	10	8	18	15	20	7	13	14	9	4	15	14	26	13	29	11	8	13	7	7	47	6
hsa-miR-556-3p	27	12	13	13	16	25	20	6	1	39	12	26	15	107	12	34	3	16	12	16	11	21	10	19	23	20	10	17	19	47	21	34	8	31	27	24	5	19	14	89	17	80	17	17	25	12	12	83	7
hsa-miR-556-5p	9	9	7	6	7	9	8	9	4	15	3	9	8	21	4	9	6	7	10	8	3	2	8	3	19	10	5	6	5	16	16	15	6	10	6	9	7	13	8	16	18	26	16	6	6	8	6	29	4
hsa-miR-561-3p	19	18	14	15	15	19	11	6	6	26	6	19	14	50	11	14	6	18	7	10	11	13	11	15	24	10	13	8	9	31	13	18	8	17	13	12	8	21	17	44	19	42	13	12	11	15	13	33	9
hsa-miR-561-5p	25	13	10	14	18	20	24	5	5	30	13	16	11	47	4	12	8	7	13	15	12	7	10	6	17	10	8	11	9	29	10	17	5	20	8	15	2	14	9	32	7	30	5	13	11	11	9	33	6
hsa-miR-562	22	16	14	9	27	21	25	10	9	30	13	25	14	119	16	46	11	19	20	19	17	10	6	10	24	15	12	9	18	25	23	28	9	21	16	20	9	27	17	108	20	134	24	14	22	15	19	124	13
hsa-miR-563	16	15	4	8	11	23	14	8	3	34	11	15	11	45	8	18	10	13	13	17	20	12	14	12	23	12	7	12	9	38	9	27	5	16	12	23	8	29	7	41	13	57	7	13	15	12	13	56	4
hsa-miR-564	22	16	12	13	14	20	29	7	14	18	16	10	11	24	11	13	13	8	17	10	12	3	15	4	35	6	16	6	8	27	18	14	11	10	14	9	5	10	8	19	10	18	10	15	23	15	22	24	5
hsa-miR-566	32	7	11	9	18	12	30	2	6	17	7	12	6	20	15	10	7	4	14	8	9	3	9	5	13	3	10	4	4	10	14	11	7	10	9	11	12	8	13	15	12	21	10	5	15	6	7	25	9
hsa-miR-567	18	12	9	12	11	19	22	6	9	24	15	5	14	28	16	18	9	10	11	12	12	4	10	6	22	10	7	15	12	18	23	18	6	7	7	6	15	11	17	24	20	26	12	8	9	8	6	28	3
hsa-miR-568	1	1	1	1	1	1	1	1	1	1	1	1	1	1	1	10	1	1	1	1	1	1	1	1	1	1	1	1	1	1	1	5	1	1	1	1	1	1	1	1	1	1	1	1	1	1	1	1	1
hsa-miR-570-3p	6	7	5	10	11	12	12	1	6	14	9	6	8	23	8	2	9	7	7	7	10	6	8	2	13	7	4	7	7	15	10	13	9	6	7	8	9	11	16	15	16	20	8	3	5	10	4	24	4
hsa-miR-571	15	19	8	21	13	17	23	10	3	29	13	10	20	92	11	22	11	14	14	14	6	9	15	15	22	10	16	11	15	29	23	15	12	20	20	31	13	29	19	102	11	92	16	16	15	9	6	90	15
hsa-miR-572	16	7	8	15	13	8	22	13	6	17	9	10	6	26	11	17	8	13	22	12	11	5	6	3	27	12	10	10	12	24	16	15	10	7	9	11	8	9	14	31	8	31	12	8	13	9	9	36	4
hsa-miR-573	11	18	10	6	7	10	18	10	8	20	18	12	14	59	10	29	13	8	13	12	13	9	8	12	23	13	7	6	23	28	18	18	10	9	17	19	8	24	24	56	14	58	21	13	12	19	13	62	7
hsa-miR-574-3p	57	44	24	22	61	41	30	8	4	63	27	39	16	75	28	36	17	36	32	28	23	22	18	35	49	27	32	9	11	67	40	76	20	76	21	40	14	60	37	44	34	35	36	19	45	37	11	45	10
hsa-miR-574-5p	26	8	13	11	13	13	36	6	12	24	16	5	12	20	15	8	5	6	20	20	19	3	15	6	29	6	11	8	7	20	22	21	7	7	10	13	4	13	17	30	12	21	20	12	22	9	12	25	8
hsa-miR-575	20	10	16	10	19	18	30	5	11	25	21	17	13	103	12	32	11	13	17	15	14	10	10	15	23	11	19	8	14	18	19	12	8	12	19	21	9	18	10	105	9	100	26	11	14	13	10	77	12
hsa-miR-576-3p	19	23	10	17	10	17	20	10	7	31	13	11	10	29	14	13	7	12	15	19	16	11	16	9	21	9	8	6	7	20	15	25	13	19	12	17	12	15	19	30	23	27	19	13	12	12	15	26	13
hsa-miR-576-5p	15	13	8	14	11	13	24	6	5	33	14	4	3	24	14	14	8	8	4	9	13	7	13	11	25	6	8	12	14	32	20	17	12	9	11	8	10	10	24	26	15	21	21	13	8	13	14	31	6
hsa-miR-577	14	7	8	7	8	5	15	7	5	9	10	4	13	17	7	7	7	4	13	8	14	2	14	5	24	4	6	3	11	12	14	9	11	4	7	4	3	7	10	23	15	18	9	6	8	5	9	15	6
hsa-miR-578	1	1	1	1	1	235	1	1	1	299	1	386	1	1	1	1	1	1	1	1	1	1	1	1	1	1	1	1	1	616	1	857	1	986	1	1	1	1	1	1	1	1	1	1	1	1	1	1	1
hsa-miR-579-3p	14	13	13	14	16	12	17	5	6	15	11	8	13	17	6	12	6	9	18	7	12	7	10	9	30	9	8	5	10	14	10	15	13	6	15	13	8	16	12	30	16	37	12	4	15	6	14	28	5
hsa-miR-579-5p	11	7	2	7	10	9	8	4	4	12	8	5	5	18	9	11	2	2	8	8	10	7	13	1	9	4	9	8	10	6	8	4	8	8	11	2	7	5	11	17	8	16	13	7	8	1	9	10	7
hsa-miR-580-3p	7	8	12	6	7	12	16	8	4	19	15	8	15	49	12	17	2	11	16	21	12	10	8	7	16	9	14	3	19	13	18	13	8	10	10	13	5	16	16	76	18	69	15	10	9	14	10	56	9
hsa-miR-582-3p	24	14	24	16	26	19	33	12	9	41	25	13	11	94	8	38	10	9	19	22	18	11	17	8	30	21	16	19	18	22	23	21	19	14	26	21	9	26	30	103	23	109	21	15	21	12	25	103	17
hsa-miR-582-5p	35	9	17	10	29	15	36	8	14	34	25	14	22	85	21	24	12	11	35	31	22	8	24	13	35	15	19	7	34	23	24	14	17	12	19	13	14	26	22	103	21	91	24	11	31	10	28	103	8
hsa-miR-584-3p	20	11	9	10	14	11	29	7	8	11	12	10	11	27	8	17	8	8	13	7	10	8	9	2	15	14	15	4	9	13	12	10	8	13	4	11	6	17	12	28	7	38	16	11	12	9	15	45	6
hsa-miR-584-5p	42	18	15	13	29	26	29	7	11	29	36	21	24	105	25	52	25	26	44	28	27	18	14	25	24	15	25	22	37	32	50	48	26	25	26	27	19	24	23	124	37	106	36	16	27	13	21	108	31
hsa-miR-585-3p	18	13	11	12	16	13	13	2	3	23	8	10	12	31	14	16	8	8	11	7	11	7	8	8	18	4	12	3	12	26	11	19	10	13	6	9	8	11	12	27	15	23	6	5	18	7	7	32	7
hsa-miR-587	15	10	7	7	5	13	14	3	4	11	3	9	3	16	4	8	1	2	15	5	8	3	5	3	15	6	6	6	6	14	8	11	6	7	9	9	7	7	11	25	12	14	10	5	11	8	9	11	5
hsa-miR-589-5p	4	10	4	3	3	2	12	4	2	10	13	4	2	17	5	6	2	6	8	5	7	1	10	2	12	3	8	1	9	12	8	5	9	8	6	4	3	7	7	19	6	11	7	3	5	4	1	16	4
hsa-miR-590-3p	10	20	12	13	13	24	24	6	3	31	5	13	9	36	7	22	7	9	19	14	13	5	13	4	20	7	8	6	12	42	17	24	25	23	24	18	4	17	11	31	22	27	16	10	13	10	16	26	11
hsa-miR-590-5p	13	5	3	17	13	14	18	3	4	19	8	6	8	25	6	15	4	5	11	14	18	9	10	7	11	2	5	5	8	18	7	14	4	14	16	4	3	10	14	24	8	22	7	2	10	8	12	23	5
hsa-miR-591	17	8	7	3	11	7	21	5	10	15	15	5	10	18	10	9	7	5	20	9	9	1	6	6	10	10	6	9	7	9	8	12	10	9	7	8	4	10	7	20	14	22	13	6	7	9	13	29	3
hsa-miR-592	13	9	11	9	8	6	16	7	8	13	11	7	4	14	10	8	7	6	11	7	14	4	10	4	19	7	12	6	8	11	13	10	10	14	9	10	3	9	10	20	16	18	11	4	12	5	10	30	3
hsa-miR-593-3p	7	12	9	3	5	15	15	6	3	12	9	5	6	16	9	3	3	8	7	10	14	3	10	11	16	8	9	2	8	15	8	8	6	4	1	2	2	10	11	23	10	16	10	3	9	6	7	13	7
hsa-miR-595	20	11	14	12	17	6	22	12	11	15	11	6	9	17	11	6	8	9	16	10	11	5	9	6	25	6	12	6	6	15	12	8	8	9	10	12	6	18	16	23	5	14	7	6	7	6	12	20	5
hsa-miR-596	19	21	19	16	15	22	20	9	4	29	16	26	16	75	16	28	7	18	19	13	14	16	8	11	24	19	20	15	13	41	20	30	10	14	19	15	6	21	8	93	22	89	10	21	6	15	5	68	4
hsa-miR-597-5p	37	46	20	47	45	65	28	31	13	136	18	22	27	77	19	20	17	23	31	29	34	5	42	10	25	7	18	11	27	84	59	95	86	66	29	32	28	62	32	82	43	75	19	18	27	54	25	70	33
hsa-miR-598-3p	14	4	4	8	10	6	11	8	3	10	8	10	7	17	5	7	4	4	9	7	6	4	6	6	20	6	7	6	12	20	9	14	9	9	8	5	10	8	14	15	8	27	15	6	13	11	11	14	6
hsa-miR-599	9	12	11	7	13	16	17	5	7	17	12	13	11	26	11	18	5	8	14	6	5	12	9	10	13	10	5	5	14	33	17	14	11	15	11	13	5	12	7	13	10	21	15	5	11	11	7	23	5
hsa-miR-600	13	5	7	9	7	14	13	3	3	14	7	13	5	16	9	15	3	3	11	12	1	4	8	4	8	8	5	2	10	12	12	6	7	8	4	5	9	11	9	18	10	18	13	6	8	10	6	23	3
hsa-miR-601	1	1	1	1	1	1	1	1	1	1	1	1	1	1	1	1	1	1	1	1	1	1	1	1	1	1	1	1	1	1	1	1	1	1	1	1	1	1	1	1	1	1	1	1	1	1	1	1	1
hsa-miR-603	9	9	5	5	13	9	12	10	3	18	10	8	6	13	13	9	2	9	8	13	4	1	9	3	1	4	4	3	9	17	4	9	7	12	4	11	3	9	12	20	5	17	6	7	12	11	9	17	2
hsa-miR-604	21	6	3	12	19	13	23	6	6	18	15	11	18	16	10	8	3	12	28	12	9	6	13	6	39	4	9	7	9	12	7	18	12	10	9	8	7	8	5	22	17	19	10	12	16	6	10	14	4
hsa-miR-605-5p	10	8	9	10	8	5	13	5	8	16	5	8	9	17	7	9	4	6	8	8	7	5	10	8	17	3	4	7	7	10	8	10	5	9	7	5	6	4	9	11	12	16	16	6	17	6	11	22	5
hsa-miR-606	44	9	18	15	26	13	45	12	19	26	25	25	34	98	24	17	18	23	36	24	22	11	21	11	38	17	31	7	12	16	28	16	12	20	12	21	6	26	23	86	22	81	15	13	27	11	23	98	7
hsa-miR-607	16	10	12	8	16	18	21	5	8	17	9	7	10	29	9	10	5	5	17	11	14	10	12	5	26	10	15	7	7	25	7	11	14	12	8	11	11	11	10	31	14	26	11	6	11	8	8	22	10
hsa-miR-608	20	18	15	19	17	16	25	6	1	23	15	7	16	33	23	26	7	18	12	19	8	10	18	14	14	14	10	6	10	24	13	29	5	21	7	13	3	18	11	35	11	29	15	24	23	15	11	40	3
hsa-miR-610	46	13	20	21	33	23	30	5	14	40	38	21	12	57	42	21	9	13	33	21	30	9	25	7	35	56	24	31	31	30	38	46	27	21	26	16	22	30	39	70	45	45	60	24	42	15	18	51	31
hsa-miR-612	16	8	11	6	15	11	22	6	4	19	7	11	7	34	9	12	8	6	12	8	9	6	8	10	11	3	15	3	6	14	11	23	11	12	11	10	6	17	17	24	12	21	9	8	13	4	1	25	6
hsa-miR-613	10	15	3	15	15	14	20	5	3	28	7	10	8	29	6	6	9	6	20	8	8	4	2	4	21	3	8	5	11	13	13	16	14	19	12	12	8	17	14	22	12	15	17	10	14	10	9	19	6
hsa-miR-614	11	6	18	7	16	6	25	6	4	28	11	15	19	73	13	12	8	12	21	17	25	9	12	10	32	10	13	3	20	14	21	11	6	10	17	11	12	12	14	56	18	56	16	9	20	6	4	55	11
hsa-miR-615-3p	22	2	8	12	17	9	24	7	8	19	8	9	13	13	6	11	8	7	18	10	16	4	16	6	24	7	8	5	9	19	11	14	8	11	5	12	8	9	9	15	10	21	13	5	15	7	11	22	4
hsa-miR-615-5p	15	3	9	13	7	7	19	5	2	15	14	7	9	15	10	8	3	9	12	9	7	7	11	2	18	2	6	5	8	15	14	8	12	14	7	11	5	3	10	19	11	23	14	7	9	4	8	22	10
hsa-miR-616-3p	10	9	9	5	5	7	22	4	2	14	5	10	7	21	9	8	3	7	12	12	9	5	9	8	15	4	13	5	8	19	14	13	12	4	12	7	6	13	13	21	16	31	15	3	15	7	7	38	4
hsa-miR-617	11	7	9	6	8	16	12	9	4	27	7	7	7	26	12	11	5	6	12	9	9	6	5	4	19	3	3	7	9	12	6	8	8	9	6	10	5	11	16	18	7	13	7	10	13	6	11	23	3
hsa-miR-619-3p	6	7	3	5	5	7	14	6	2	11	7	5	6	21	5	4	6	6	13	11	8	2	5	6	10	2	9	4	7	13	3	13	6	15	8	6	7	3	11	20	13	9	6	6	11	7	6	23	5
hsa-miR-620	13	8	1	12	10	16	20	7	10	20	10	10	7	23	9	13	6	7	9	12	10	3	9	4	11	3	9	3	11	24	14	15	10	18	14	19	7	9	26	18	19	25	16	4	14	10	13	19	5
hsa-miR-624-3p	20	17	12	16	27	20	21	7	2	22	10	14	9	25	21	25	7	8	14	15	9	5	4	12	25	3	13	4	9	21	17	13	13	8	20	17	10	23	17	30	18	23	20	6	22	13	3	24	8
hsa-miR-625-5p	36	17	16	15	27	25	29	8	4	45	17	29	20	111	21	47	18	14	31	21	21	15	15	10	35	12	15	13	17	30	22	26	21	16	28	23	16	21	15	117	28	103	35	12	25	15	26	111	14
hsa-miR-626	24	7	14	4	19	7	37	3	8	8	22	3	23	30	20	7	10	7	21	5	15	2	18	1	44	1	16	2	14	6	21	4	9	5	21	7	4	4	16	33	15	32	17	5	14	1	19	23	9
hsa-miR-627-3p	1	1	1	1	1	1	1	1	1	1	1	1	1	1	1	1	1	1	1	1	1	1	1	1	1	1	1	1	1	1	1	1	1	1	1	1	1	1	1	1	1	1	1	1	1	1	1	1	1
hsa-miR-627-5p	7	10	7	7	5	14	10	3	10	8	3	5	9	14	7	9	2	5	10	10	12	5	6	1	17	4	5	4	8	11	7	9	10	6	10	15	1	7	9	12	13	12	8	8	8	8	11	18	8
hsa-miR-628-3p	17	4	4	11	12	19	26	6	7	24	6	12	6	36	11	10	9	6	15	18	9	7	14	11	14	6	7	1	7	24	13	11	7	13	9	11	10	13	9	38	13	16	9	11	11	4	7	32	4
hsa-miR-628-5p	29	18	12	11	20	16	41	5	14	24	14	11	15	21	13	12	12	6	34	11	18	4	14	10	23	4	8	2	14	18	19	15	14	8	16	11	12	18	20	19	16	22	31	15	24	15	16	29	12
hsa-miR-629-5p	11	10	8	8	11	12	18	2	3	26	5	13	10	20	7	16	9	5	9	9	14	7	8	8	15	1	6	2	10	19	14	10	9	10	9	11	3	11	12	22	10	13	9	10	19	9	3	17	12
hsa-miR-630	14	6	10	15	23	17	30	12	9	21	11	7	11	19	10	12	2	10	19	20	16	4	20	10	18	6	15	6	12	20	9	18	8	18	7	8	4	18	15	27	9	27	15	9	9	15	8	28	6
hsa-miR-631	6	6	3	7	3	11	14	4	3	18	1	6	5	11	7	7	4	8	6	5	11	2	11	2	8	5	2	2	10	12	10	7	8	7	8	9	2	11	13	14	9	22	17	3	6	5	2	22	1
hsa-miR-637	19	11	8	8	14	10	13	9	5	13	10	5	4	13	8	5	7	6	8	12	4	5	7	3	16	5	4	4	7	29	17	18	12	10	14	9	8	10	8	13	14	18	15	7	12	10	16	15	4
hsa-miR-638	20	14	12	5	11	18	24	6	5	14	9	13	13	48	12	16	4	6	19	15	14	9	7	6	22	11	10	5	13	19	13	14	13	9	14	14	5	5	19	71	14	55	13	5	13	6	9	36	11
hsa-miR-639	19	26	13	16	11	14	18	6	4	22	17	15	5	22	13	9	6	10	9	11	6	6	14	11	14	15	8	10	7	29	9	24	8	16	11	18	2	11	10	35	13	21	9	11	19	16	11	34	6
hsa-miR-640	8	10	7	8	4	15	13	4	6	13	9	4	7	19	4	10	1	5	7	5	4	2	7	3	17	2	2	1	12	12	15	10	2	11	12	1	8	3	21	17	11	21	10	4	11	2	6	11	8
hsa-miR-641	18	5	8	10	13	7	20	10	4	13	11	2	11	16	11	10	6	8	10	12	16	2	8	2	24	2	6	4	10	17	18	12	16	6	25	8	7	6	19	25	15	21	23	5	10	10	12	12	11
hsa-miR-642a-3p	27	5	15	6	13	6	23	5	8	19	16	4	14	47	9	21	10	12	19	12	12	8	9	8	25	7	6	7	14	19	18	2	12	8	15	8	8	13	16	70	18	57	10	8	21	3	12	68	7
hsa-miR-642a-5p	15	8	7	10	22	9	12	7	4	17	10	15	12	73	12	21	5	7	26	13	6	9	8	12	23	9	12	8	20	15	14	17	12	9	25	16	5	17	17	71	18	58	15	10	13	11	12	55	10
hsa-miR-643	42	12	15	19	36	26	17	6	6	30	22	17	11	82	24	50	8	23	29	26	12	11	22	18	27	17	20	11	21	29	23	46	18	35	13	15	9	23	29	42	24	53	26	12	25	12	9	40	8
hsa-miR-644a	26	13	5	11	14	17	24	8	10	15	7	13	8	32	8	8	13	18	12	12	10	3	9	4	19	10	18	7	10	20	15	19	9	9	9	8	8	14	7	21	11	22	12	5	13	10	18	23	3
hsa-miR-648	18	13	9	17	11	15	21	6	3	25	7	11	16	31	6	20	6	6	20	20	18	9	21	3	13	6	16	3	8	15	7	13	10	12	19	17	15	19	11	21	11	31	19	10	11	13	11	20	9
hsa-miR-649	18	8	16	8	22	16	24	2	5	27	20	11	17	93	7	26	9	11	16	12	17	9	11	6	24	11	14	10	16	20	18	12	19	11	24	11	4	19	21	62	13	77	18	8	17	2	11	71	15
hsa-miR-650	8	7	14	4	20	9	15	3	8	16	6	6	10	16	10	10	5	8	7	14	8	11	7	8	15	7	12	5	14	16	14	11	9	11	12	7	8	11	17	25	16	22	16	8	15	8	8	24	4
hsa-miR-6503-3p	31	10	17	13	13	8	28	7	5	18	15	7	26	66	22	19	12	5	23	8	19	5	12	10	32	9	23	11	12	18	13	9	5	8	12	10	6	19	17	53	19	62	12	6	20	7	18	56	5
hsa-miR-6503-5p	21	2	9	3	12	3	16	1	7	2	9	1	9	4	11	1	6	1	12	4	8	3	10	1	20	3	12	3	16	5	15	3	9	9	6	2	3	2	7	7	9	8	10	1	10	3	10	9	6
hsa-miR-651-3p	19	9	11	4	10	10	12	4	5	19	8	5	10	26	11	13	9	10	13	11	5	5	13	3	29	4	10	5	6	15	22	16	18	7	13	6	5	14	5	30	12	22	15	3	14	5	8	21	10
hsa-miR-651-5p	10	9	4	8	14	17	19	9	2	27	11	10	9	28	7	11	7	5	12	6	8	9	12	5	15	6	8	10	9	23	11	18	4	6	6	8	7	18	10	25	18	23	10	18	13	9	5	33	2
hsa-miR-6511a-3p	21	4	10	7	8	9	10	1	4	15	10	5	15	14	9	4	12	3	13	7	16	1	6	1	25	2	13	2	9	9	8	10	10	6	11	5	9	3	11	15	11	9	7	5	10	6	8	12	6
hsa-miR-6511a-5p	9	7	2	8	9	9	6	5	4	10	3	11	5	13	1	13	2	4	5	6	7	4	9	3	12	5	4	3	8	20	13	9	5	7	8	10	2	7	12	11	10	9	10	8	6	9	5	12	5
hsa-miR-652-3p	10	14	4	10	8	23	19	6	5	27	7	18	7	81	7	16	4	10	14	13	6	7	12	14	19	14	6	13	16	20	17	14	12	12	9	20	7	18	12	90	16	74	18	9	13	15	9	74	8
hsa-miR-652-5p	16	7	6	7	15	9	19	12	4	14	12	14	11	21	8	7	5	2	11	8	14	3	5	3	25	7	14	7	9	12	18	13	5	8	9	4	7	10	13	17	10	22	10	8	15	11	10	26	5
hsa-miR-654-3p	11	13	7	16	5	18	8	14	7	33	10	11	10	25	13	5	5	16	10	13	8	7	4	8	20	11	4	8	8	24	12	18	10	18	11	14	4	12	10	32	7	30	5	12	10	11	8	30	5
hsa-miR-654-5p	20	10	10	6	17	13	16	7	11	9	5	8	12	24	11	3	5	4	23	4	11	7	11	7	23	3	15	3	11	15	9	10	4	12	11	16	5	11	7	23	14	13	13	6	14	8	10	22	4
hsa-miR-655-3p	32	18	15	9	17	21	23	13	12	23	9	14	8	87	22	21	7	16	20	11	10	14	12	8	29	17	14	10	11	28	11	27	10	24	14	17	10	24	13	69	11	51	14	10	15	14	10	46	5
hsa-miR-656-3p	20	3	13	6	14	9	17	8	8	16	16	9	13	58	19	26	15	12	15	11	13	10	9	5	20	4	17	9	24	14	22	10	12	7	17	11	10	5	15	47	17	56	16	9	17	4	15	53	12
hsa-miR-660-3p	17	9	6	9	21	19	16	7	4	30	16	8	8	80	5	12	4	12	10	20	8	5	10	7	13	8	12	11	25	18	22	19	8	12	14	8	7	20	24	59	14	47	17	8	10	12	5	58	8
hsa-miR-660-5p	19	12	9	16	22	28	30	15	11	35	9	9	7	29	10	13	8	18	15	18	9	8	16	5	28	3	17	10	14	31	14	20	15	17	15	13	6	17	14	24	12	20	12	14	10	12	16	21	2
hsa-miR-661	22	11	6	19	14	15	27	15	7	21	21	5	9	39	10	23	5	10	14	14	9	5	9	6	16	5	9	6	16	23	14	16	5	16	14	11	7	13	15	22	19	33	19	5	15	18	10	26	6
hsa-miR-663a	19	14	14	9	16	11	24	2	10	25	9	20	13	64	18	33	8	3	20	14	11	10	12	6	33	16	16	10	21	26	25	16	16	10	24	16	10	22	27	82	21	75	15	11	16	10	17	60	12
hsa-miR-664a-3p	10	14	7	4	12	9	13	11	5	12	14	7	8	15	12	16	8	4	19	7	14	11	10	5	17	4	12	3	8	13	22	7	10	9	14	4	8	10	15	29	11	27	10	9	10	3	5	19	8
hsa-miR-664b-3p	5	6	5	3	7	3	4	3	4	9	4	1	5	9	7	1	3	3	1	8	4	5	4	4	10	5	2	3	4	10	11	6	5	5	7	4	6	9	10	18	12	11	16	3	4	5	1	10	3
hsa-miR-664b-5p	8	8	9	12	21	10	15	6	9	18	6	14	11	16	13	12	8	10	17	13	14	8	14	7	13	14	14	9	10	13	14	15	6	7	10	9	7	15	9	21	13	24	12	10	13	12	9	24	3
hsa-miR-665	14	9	11	8	12	8	17	3	7	21	8	5	2	21	12	6	5	9	9	4	13	5	11	7	14	6	6	2	7	13	15	8	7	13	8	8	1	9	8	11	9	17	8	9	11	6	9	19	7
hsa-miR-671-3p	9	6	7	1	3	10	14	2	5	15	7	2	5	16	5	7	3	6	10	5	11	7	4	3	13	3	10	5	10	13	7	17	11	9	4	5	4	12	6	17	3	13	12	6	9	3	6	16	6
hsa-miR-671-5p	22	7	13	17	14	16	21	6	7	15	11	15	10	53	15	19	11	5	20	14	16	9	8	8	29	11	11	9	22	20	25	13	13	9	17	9	4	15	18	65	17	54	18	11	11	7	14	53	12
hsa-miR-6720-3p	20	43	27	69	58	109	57	33	19	228	20	16	61	51	24	14	15	22	35	47	71	9	70	5	44	9	15	11	25	135	49	133	110	115	44	33	32	66	33	48	24	66	22	18	34	53	60	53	50
hsa-miR-6721-5p	10	9	9	5	10	8	22	5	9	19	16	10	7	21	7	13	9	8	18	7	14	6	7	5	30	12	8	4	20	15	15	12	5	9	12	9	2	7	13	18	9	25	9	4	13	9	16	20	6
hsa-miR-6724-5p	7	5	5	2	6	7	14	3	6	7	6	4	8	8	5	7	5	2	11	5	9	5	3	4	12	3	8	3	3	11	5	9	6	8	12	4	7	8	11	13	9	12	10	3	11	6	6	14	7
hsa-miR-675-5p	12	8	7	13	14	18	11	5	10	30	11	8	8	20	8	11	6	8	9	12	12	5	12	8	24	5	8	3	15	25	11	15	10	8	15	5	6	9	31	22	19	22	14	13	15	9	16	23	8
hsa-miR-7-5p	4	6	2	6	7	6	4	2	1	16	3	8	3	9	6	7	2	4	3	4	3	3	6	10	8	6	3	3	12	9	5	8	6	10	6	5	1	5	5	12	9	12	11	7	3	7	1	13	4
hsa-miR-708-5p	18	8	11	11	18	18	16	8	7	20	14	7	11	22	11	16	3	2	22	11	13	3	17	9	24	4	15	6	16	22	12	13	10	9	12	9	8	10	18	24	13	47	11	15	14	2	11	37	8
hsa-miR-744-5p	11	4	4	5	6	13	15	6	4	13	2	3	10	16	12	10	5	8	9	7	6	2	7	1	9	5	9	7	7	10	11	12	10	10	8	8	6	10	6	30	7	18	12	7	13	10	3	21	8
hsa-miR-758-3p+hsa-miR-411-3p	19	8	7	5	11	13	24	8	6	17	12	10	21	27	14	12	10	8	17	6	11	8	11	8	27	6	16	4	18	22	15	17	8	9	8	12	2	20	7	29	15	28	8	6	16	14	10	36	4
hsa-miR-758-5p	15	10	13	9	18	8	20	6	4	16	8	4	7	18	14	4	7	7	11	9	11	7	9	9	24	5	6	1	12	13	10	13	6	7	14	8	6	6	11	18	15	23	19	5	12	6	12	24	6
hsa-miR-760	17	42	15	27	28	66	45	19	8	79	9	18	28	45	9	14	12	13	25	20	20	12	29	6	33	12	19	11	21	80	37	67	49	73	27	23	23	45	28	44	23	34	29	12	23	32	26	54	33
hsa-miR-761	26	10	17	5	21	6	33	6	11	17	37	14	15	51	19	12	15	11	36	13	22	10	15	6	42	7	33	11	21	14	20	16	7	8	24	12	13	19	20	69	13	77	25	9	21	5	14	68	7
hsa-miR-764	15	9	7	5	16	9	25	4	9	23	10	5	8	24	12	10	6	4	14	13	15	7	15	6	26	9	19	9	5	16	13	8	10	8	9	5	2	10	15	15	9	25	17	10	18	6	14	24	4
hsa-miR-765	11	14	4	19	6	29	23	15	6	43	10	18	3	37	8	20	7	7	13	20	18	7	7	6	21	8	8	7	9	36	24	26	15	25	16	14	3	13	22	26	16	34	17	14	14	19	9	48	14
hsa-miR-766-3p	8	4	3	4	5	7	11	1	3	12	4	8	4	15	5	7	8	3	6	6	7	5	4	2	13	4	5	3	13	10	6	9	3	7	11	4	6	7	6	18	12	7	11	3	6	4	7	14	7
hsa-miR-766-5p	6	5	8	6	5	11	16	5	9	25	9	12	4	15	10	5	4	7	4	11	12	1	8	6	13	2	8	3	16	10	17	14	10	8	7	12	7	8	10	23	8	26	4	3	8	4	7	25	9
hsa-miR-767-3p	31	14	15	7	19	15	22	8	2	25	22	12	16	96	20	35	9	15	28	20	15	9	22	13	27	16	22	14	27	21	16	14	14	17	17	21	5	28	21	87	24	80	12	12	18	12	7	99	13
hsa-miR-767-5p	29	18	8	10	23	29	25	15	2	38	16	34	16	153	7	47	8	8	20	36	15	16	12	22	21	18	15	16	19	33	23	22	10	21	21	26	10	35	16	163	17	164	15	25	14	23	8	154	12
hsa-miR-769-3p	33	19	19	19	20	21	25	9	11	31	17	19	21	23	12	8	17	20	34	12	20	9	17	11	34	12	22	6	21	29	22	33	36	26	18	11	8	17	20	26	24	21	16	8	19	12	16	30	15
hsa-miR-769-5p	7	5	4	10	11	14	23	7	7	22	14	6	10	41	11	17	6	12	13	10	7	7	9	1	22	1	6	4	11	26	11	13	16	11	6	7	6	12	15	34	13	36	8	10	13	10	14	31	8
hsa-miR-770-5p	30	12	11	16	24	19	20	5	11	29	15	8	13	82	13	26	9	13	17	12	12	6	15	7	37	7	10	10	19	16	21	15	17	14	26	9	5	14	21	84	29	75	23	8	14	10	25	63	15
hsa-miR-802	44	55	38	54	83	71	64	41	25	207	24	26	85	55	12	23	26	22	58	47	70	8	75	7	40	6	19	9	48	112	71	120	125	120	61	48	83	72	45	44	73	56	26	13	54	60	81	59	83
hsa-miR-873-3p	12	6	12	4	8	14	13	5	3	13	10	12	14	27	13	12	7	10	5	9	11	5	10	9	15	5	7	11	4	24	14	15	8	15	11	11	6	11	25	34	5	27	10	10	10	6	3	20	1
hsa-miR-873-5p	10	24	5	13	3	21	6	10	2	47	5	18	3	38	6	25	3	12	8	20	6	8	5	10	10	7	6	9	11	29	10	28	9	23	14	14	8	17	12	45	12	35	14	11	9	10	8	34	3
hsa-miR-874-3p	20	15	16	19	16	15	16	4	6	25	20	13	10	31	23	16	3	10	14	13	13	8	34	9	23	8	13	7	16	23	16	16	6	16	16	17	3	13	8	29	16	37	7	9	32	10	8	20	11
hsa-miR-874-5p	11	8	9	6	8	10	13	3	2	10	13	7	2	20	6	7	8	1	12	4	10	3	5	1	18	7	5	2	16	17	22	12	6	9	13	6	5	8	10	19	13	22	13	4	16	7	8	25	5
hsa-miR-875-3p	12	20	12	16	14	20	31	9	11	30	16	10	12	29	11	20	13	14	15	14	8	6	15	11	23	9	9	9	12	32	16	14	8	14	18	12	11	17	17	27	17	19	15	12	13	7	15	50	11
hsa-miR-876-3p	13	6	10	10	10	17	21	2	8	14	8	14	10	73	14	20	7	4	14	18	8	10	5	14	20	13	14	9	19	19	20	18	12	13	19	6	5	11	20	69	15	65	12	12	9	5	11	56	3
hsa-miR-876-5p	16	17	17	14	14	20	15	7	5	35	15	23	10	28	8	18	8	11	9	15	7	9	17	18	23	10	14	6	12	32	26	17	16	29	12	21	6	19	18	30	16	26	12	12	26	9	12	22	5
hsa-miR-877-5p	5	11	6	11	9	14	18	3	7	18	5	12	4	14	9	10	5	8	5	9	2	4	5	5	16	4	7	7	5	20	16	18	11	12	4	13	2	10	9	37	10	19	9	7	12	5	7	22	2
hsa-miR-885-3p	16	16	10	5	6	14	16	7	4	19	13	11	12	48	13	22	7	11	8	14	9	6	1	11	8	10	5	11	12	15	34	19	25	6	21	17	6	5	17	56	11	56	11	5	10	5	6	86	7
hsa-miR-885-5p	12	5	10	6	9	12	17	3	4	18	7	8	9	14	5	9	3	5	15	13	9	5	6	5	17	2	4	3	4	12	15	12	3	5	11	8	6	6	13	12	6	17	9	7	8	10	5	10	8
hsa-miR-887-3p	29	7	16	9	16	13	27	5	6	12	23	7	19	62	17	20	14	10	25	10	14	4	11	12	28	6	19	5	16	11	19	16	13	11	17	9	5	18	16	74	11	66	13	2	17	10	17	48	5
hsa-miR-887-5p	43	14	23	10	26	19	31	7	12	19	30	18	21	88	22	31	14	17	30	12	19	11	30	8	35	10	13	14	14	30	28	27	13	14	21	19	10	24	17	85	31	75	18	11	35	10	30	51	13
hsa-miR-888-5p	11	11	5	13	12	11	14	3	1	16	8	6	12	18	12	11	9	4	17	13	8	5	13	8	9	4	8	6	9	22	7	10	9	10	7	7	8	13	6	17	9	24	16	5	14	8	7	23	9
hsa-miR-889-3p	14	13	14	8	5	16	27	9	8	16	9	4	12	20	8	5	2	5	9	6	10	9	14	10	24	9	10	8	11	25	15	16	9	11	9	17	5	10	17	26	14	25	19	11	27	9	14	20	5
hsa-miR-890	30	7	22	10	25	14	43	10	14	40	23	20	22	93	17	29	17	15	30	16	20	6	17	19	44	13	19	13	28	41	32	17	18	9	28	16	10	29	19	89	28	84	26	9	25	8	19	93	13
hsa-miR-891a-5p	21	10	11	16	11	20	26	15	6	33	13	10	13	41	17	14	5	16	18	9	28	4	20	5	23	6	14	11	13	41	19	19	23	18	10	18	12	17	16	30	19	37	19	13	16	12	22	31	20
hsa-miR-891b	21	10	11	15	11	12	23	3	5	20	7	9	9	21	9	12	7	6	20	14	12	5	8	9	25	2	6	4	3	20	17	11	5	7	10	13	2	7	9	22	15	29	14	7	15	7	12	22	7
hsa-miR-892a	9	11	1	7	7	14	13	8	7	14	7	5	6	11	3	9	3	9	11	10	7	4	11	5	23	6	9	7	12	13	5	13	7	14	5	15	7	7	5	14	14	17	9	9	9	8	3	18	5
hsa-miR-892b	12	7	6	7	4	10	12	4	6	16	10	5	11	27	8	14	8	6	10	7	7	5	7	6	13	3	5	6	12	14	12	15	9	5	10	11	8	5	7	22	12	23	11	4	5	4	6	19	4
hsa-miR-9-5p	27	17	11	22	16	29	35	17	6	33	21	25	12	114	14	33	8	11	29	19	10	20	16	9	33	16	16	14	29	39	21	25	21	23	27	28	14	40	22	128	32	124	14	15	30	22	23	116	17
hsa-miR-922	3	7	1	7	4	5	8	6	1	18	1	7	1	30	1	15	1	5	4	8	5	7	2	3	10	5	3	6	5	16	14	21	6	7	8	7	5	9	11	24	12	31	5	13	4	14	2	25	8
hsa-miR-924	17	7	11	9	10	9	17	5	6	13	9	11	5	24	11	10	4	6	10	4	8	8	8	6	23	6	12	8	6	14	8	11	4	11	9	8	3	15	7	15	11	15	5	6	2	6	8	21	1
hsa-miR-92a-1-5p	17	13	16	13	14	36	18	8	1	31	9	40	10	18	13	14	6	8	11	3	11	16	7	8	30	15	12	1	13	40	26	18	6	22	19	34	2	111	49	35	13	23	13	34	16	23	8	21	5
hsa-miR-92a-3p	14	12	8	10	15	12	15	4	3	20	10	10	9	23	8	8	4	8	12	14	12	8	15	4	17	5	8	5	11	20	7	25	13	10	14	9	8	11	12	24	17	29	7	12	10	8	10	32	5
hsa-miR-92b-3p	34	21	36	16	35	21	18	14	5	27	6	39	13	21	30	32	5	7	15	29	11	37	15	11	88	7	8	9	7	25	22	16	12	15	55	23	4	49	300	30	11	20	9	76	17	41	11	24	6
hsa-miR-93-5p	17	8	11	7	19	3	19	8	9	13	10	13	14	61	11	16	3	7	19	7	9	5	10	14	16	5	13	3	17	21	17	15	11	6	14	13	7	14	15	64	21	64	12	4	12	7	8	44	5
hsa-miR-933	21	13	7	22	15	27	34	8	4	25	9	9	9	26	6	11	7	14	15	12	15	10	8	5	28	8	8	9	15	28	10	21	16	11	17	12	8	21	7	29	16	32	14	17	15	11	9	29	5
hsa-miR-934	11	11	3	9	13	18	12	7	7	23	7	13	9	40	4	22	2	8	10	8	12	10	13	7	24	13	5	13	9	15	25	16	8	12	13	10	6	22	14	34	9	48	10	9	12	22	5	49	5
hsa-miR-935	22	11	15	14	19	22	42	8	11	27	15	9	17	26	12	9	6	5	19	20	12	6	18	6	32	10	13	5	19	19	25	21	15	17	18	10	8	20	14	24	17	23	22	9	15	11	11	27	14
hsa-miR-936	23	18	19	12	25	11	19	3	2	21	11	15	17	79	13	13	8	14	25	13	7	10	23	5	22	7	16	10	15	24	21	18	14	12	20	9	7	22	24	58	30	52	18	7	15	7	15	40	10
hsa-miR-937-3p	18	16	15	8	15	17	31	9	6	23	30	16	15	79	15	28	11	9	20	14	12	13	15	9	24	10	15	10	23	21	20	22	17	13	26	12	7	20	19	81	21	68	10	11	27	9	22	77	13
hsa-miR-939-5p	5	6	8	12	7	15	17	5	2	8	10	11	7	18	8	18	5	10	12	11	14	2	9	3	12	12	6	6	8	12	8	14	7	8	7	10	5	9	8	18	9	28	11	7	4	6	6	18	4
hsa-miR-940	12	12	8	11	6	13	19	7	5	10	13	8	8	30	5	12	7	1	12	10	6	6	7	2	19	8	11	3	9	21	12	17	7	10	8	7	6	11	9	30	7	19	7	8	4	7	7	23	8
hsa-miR-941	9	13	6	5	6	9	20	7	4	11	9	8	6	22	6	7	4	12	9	13	8	5	6	7	11	9	5	5	15	14	9	13	12	10	17	7	4	15	25	13	16	31	17	11	8	10	3	30	4
hsa-miR-942-3p	14	5	11	8	16	12	25	5	2	18	14	9	11	59	11	24	10	7	18	12	12	9	7	5	26	8	18	13	15	9	11	14	16	14	8	15	2	16	16	82	14	72	15	3	17	12	9	59	13
hsa-miR-942-5p	12	8	8	12	10	15	10	3	3	22	14	25	5	27	20	18	4	18	17	8	11	3	13	2	16	13	6	8	15	15	21	24	7	20	15	15	8	11	13	21	9	14	12	8	16	10	12	34	9
hsa-miR-944	26	8	25	15	25	17	36	9	6	33	19	17	21	72	19	17	8	10	21	14	18	9	16	11	26	9	16	11	14	25	22	13	23	21	18	13	8	19	20	66	20	67	22	11	21	13	13	67	14
hsa-miR-95-3p	12	8	12	8	13	5	19	12	7	17	12	13	7	30	12	10	4	6	22	10	13	3	11	3	32	8	15	7	14	15	12	16	7	19	13	16	6	8	20	14	9	28	15	14	14	6	16	38	8
hsa-miR-96-5p	8	6	8	6	5	6	13	2	6	12	12	12	6	16	5	10	6	3	9	6	5	2	8	4	11	6	5	5	19	12	17	3	10	5	9	6	2	6	10	21	10	17	9	6	6	2	6	18	5
hsa-miR-98-3p	14	11	13	17	12	10	17	7	6	16	4	18	10	23	8	16	5	4	10	8	14	6	7	10	25	3	8	1	8	18	13	16	7	7	4	15	5	6	16	23	14	18	8	11	9	11	9	23	3
hsa-miR-98-5p	13	9	9	5	16	12	22	6	4	21	12	9	5	13	13	7	5	5	18	14	12	7	15	6	19	4	18	7	7	21	4	14	11	8	12	15	6	13	17	21	8	23	11	19	10	12	8	19	12
hsa-miR-99a-5p	32	17	5	25	21	18	38	14	5	35	16	18	9	29	10	2	14	16	22	22	12	12	24	9	53	10	12	11	17	40	15	20	12	22	12	10	14	12	17	21	23	16	20	26	29	28	18	31	8
hsa-miR-99b-5p	20	52	7	13	14	24	24	14	3	47	6	37	9	90	9	26	3	35	22	75	11	32	9	47	32	21	16	9	19	43	25	33	16	30	22	34	11	32	20	137	18	110	16	20	6	124	16	97	5
ACTB	17	335	5	58	9	39	18	91	9	208	7	227	7	92	20	40	5	189	11	533	17	740	10	100	15	110	10	11	12	343	13	53	13	41	6	157	5	68	8	355	7	141	9	196	20	666	9	54	7
B2M	7	21	10	5	15	12	13	6	7	15	12	11	7	26	8	22	9	13	7	24	17	7	13	7	15	10	12	2	4	24	16	9	7	11	14	10	9	8	18	30	14	31	11	14	12	17	7	18	8
GAPDH	24	13	9	15	19	20	29	4	6	33	18	22	18	79	7	11	10	7	16	27	17	11	13	10	29	12	23	9	11	24	30	23	11	14	18	9	4	21	17	65	22	97	20	18	20	12	5	67	11
RPL19	5	2	9	6	8	7	20	8	5	13	6	5	10	18	10	7	6	4	8	5	9	4	8	4	11	3	11	4	13	12	14	7	3	9	10	4	16	8	10	17	15	23	8	8	8	3	12	19	3
RPLP0	14	13	11	8	15	11	15	4	3	26	14	12	10	29	22	10	8	17	15	12	2	14	17	8	21	7	14	8	8	18	11	18	8	13	7	17	6	12	6	21	9	32	10	8	20	5	4	20	3
LIG_NEG_A	14	7	10	5	9	14	19	8	8	15	10	10	10	25	12	11	5	12	12	9	13	5	11	9	21	9	9	7	13	12	13	10	11	7	14	6	6	9	19	22	13	18	11	7	18	1	12	26	13
LIG_NEG_B	5	5	4	6	3	10	12	2	4	13	6	5	1	11	4	9	4	3	5	5	5	2	5	1	9	2	4	2	4	10	4	10	4	7	3	2	1	4	3	13	11	18	13	1	7	4	1	16	3
LIG_NEG_C	26467	24486	22904	25834	16636	20362	8551	6941	7	26142	38962	27554	3661	39143	42840	18510	5290	14902	10128	9576	8360	17328	48140	20776	13653	26654	6765	14645	3731	26945	24275	31619	12074	30386	11435	24063	5098	24958	16390	17005	14094	13864	31490	16504	45955	23413	4152	22188	121
LIG_POS_A	4529	4611	6016	4580	2950	3502	1918	1167	9	5269	8730	4954	686	5588	7915	2727	941	2242	2015	1307	1394	2626	8959	3560	2634	4301	1445	2529	772	5414	4952	5764	2198	5654	2307	4368	941	4353	2952	2409	2809	1776	5091	2353	9599	4374	1036	2777	31
LIG_POS_B	971	794	794	974	498	819	241	246	7	900	1399	898	139	1348	1547	900	181	629	335	399	344	584	1628	568	437	803	210	495	147	939	877	1276	365	1164	391	680	154	834	613	591	663	489	1341	707	1549	786	138	778	11
LIG_POS_C	12	6	18	10	17	11	22	9	8	16	21	5	9	19	24	8	6	8	13	7	14	5	12	5	23	9	15	8	13	19	14	9	11	7	17	7	5	8	12	17	22	11	24	3	16	7	8	16	2
NEG_A	15	7	5	10	16	15	26	3	8	22	13	10	16	18	15	6	10	5	11	9	8	8	8	4	17	13	23	2	12	16	14	10	6	7	11	11	5	15	12	23	17	9	13	6	11	11	8	14	11
NEG_B	17	63	9	79	28	82	26	26	11	182	14	26	23	40	9	14	5	24	20	40	38	7	15	9	24	10	9	15	20	132	73	134	83	119	50	36	40	66	48	45	74	48	39	17	16	55	23	50	44
NEG_C	7	7	7	5	10	13	9	5	5	19	6	7	11	14	8	15	7	7	13	5	10	5	8	4	14	4	5	8	11	13	10	12	6	11	6	11	2	13	12	23	11	18	9	5	9	14	10	12	5
NEG_D	9	11	21	12	24	16	26	12	14	26	17	14	22	30	23	11	12	13	28	12	7	12	13	8	19	8	17	11	14	16	19	17	8	18	22	10	8	16	12	16	31	24	20	9	17	14	10	30	6
NEG_E	23	8	20	7	27	6	24	11	8	23	17	8	22	13	10	7	12	8	34	12	21	9	18	12	32	4	18	6	9	14	17	13	9	16	12	15	5	13	13	24	16	24	12	9	20	4	21	19	2
NEG_F	3	5	4	6	8	6	9	1	1	13	4	8	2	27	2	16	2	4	6	5	3	6	1	4	8	4	6	5	13	11	17	14	7	7	12	4	5	7	15	32	18	46	16	1	4	2	4	31	7
NEG_G	20	10	8	7	11	9	15	12	2	12	21	9	5	54	12	10	3	9	9	6	3	6	9	5	18	6	9	6	8	14	21	9	7	8	18	11	5	14	19	38	10	47	12	9	5	5	4	27	6
NEG_H	18723	9520	25460	8677	24905	10221	30381	6265	19715	13328	27612	13738	22597	22614	27547	9067	20846	8681	26081	8551	21107	8403	18034	9678	22887	16321	22440	15687	33247	14082	39840	11688	17847	11237	34787	13727	15137	13242	30472	19379	39989	21330	33809	9787	31234	7774	21998	19595	14323
POS_A	7401	4030	9892	3675	10782	4133	11521	2542	8822	5391	9844	5385	9693	6349	9607	2489	8178	3655	11246	3612	8932	3685	8650	4185	8632	5334	9405	5117	10553	5442	12054	4696	6361	4568	10599	5090	5062	5126	9744	5397	12106	5827	10881	4387	11039	3302	8645	5425	4995
POS_B	1477	1472	2331	1364	2197	1431	2406	887	2025	1872	2343	1759	1958	1734	2304	1065	1685	1266	2330	1272	2113	1256	1766	1360	1792	1641	1823	1558	2631	1949	2922	1638	1647	1681	2348	1689	1199	1609	2352	1602	2688	1642	2620	1509	2724	1131	2055	1491	1390
POS_C	377	194	526	175	571	206	607	143	453	272	534	278	513	373	529	178	430	186	547	194	436	187	390	209	462	265	491	274	515	281	665	207	309	238	584	213	275	262	479	365	629	346	549	199	596	156	492	342	244
POS_D	62	46	99	44	84	41	105	23	57	55	114	63	90	87	89	59	75	45	94	37	54	43	57	44	75	56	77	61	83	65	125	57	52	58	92	63	41	57	65	98	110	78	99	47	86	47	77	84	39
POS_E	73	35	78	33	109	30	113	31	61	61	68	33	88	68	68	18	63	25	102	42	57	46	48	32	96	48	74	42	55	74	69	50	33	47	60	54	28	50	69	59	86	65	73	38	91	33	44	68	24
POS_F	41	25	21	28	23	41	21	15	1	57	18	28	9	43	19	19	10	19	16	18	9	22	25	16	22	30	11	11	9	81	15	58	10	48	18	35	10	40	16	42	19	33	15	23	29	25	8	26	6
ath-miR159a	17	6	12	13	14	20	20	6	11	20	9	8	9	19	10	6	10	6	23	9	12	4	9	5	18	4	13	4	7	16	10	10	5	8	5	7	5	11	12	26	15	31	17	6	14	8	5	27	7
cel-miR-248	29	15	13	15	15	17	16	15	10	34	20	10	19	90	21	13	1	19	20	23	10	12	12	10	31	14	18	8	20	23	26	25	9	17	24	20	13	18	27	92	37	83	21	12	11	7	13	79	8
cel-miR-254	41	15	23	19	28	37	33	8	9	37	31	28	13	99	28	35	18	22	31	28	31	18	25	22	34	24	20	21	17	39	35	25	16	31	23	25	14	38	27	104	39	80	37	20	43	20	23	86	15
osa-miR414	18	15	11	18	23	16	34	6	7	22	13	15	14	28	21	18	8	9	25	19	14	4	19	14	37	8	15	12	10	14	16	12	9	13	14	11	10	15	11	28	16	27	17	10	33	6	14	25	8
osa-miR442
* plasma
[truncated: 7 more columns]
